# Supplementary material for: Sex differences in social buffering and social contagion of alarm responses in zebrafish
Source: Anim Cogn. 2023 May 15;26(4):1307–18. doi: 10.1007/s10071-023-01779-w (PMC10345065; doi:10.1007/s10071-023-01779-w)
Supplement: Supplementary file 1 — Supplementary file1 (XLSX 289 kb) [file 10071_2023_1779_MOESM1_ESM.xlsx]

## Sheet: Buffering
Sample_ID	Fish_ID	Paradigm	Treatment	Sex	Test_phase	Freezing	FRZ_bis	Erratic_Movement	EM_bis	Total_Alarm_response	Total_AR_bis
1	1	Buffering	Alone_Control	Male	Baseline	20.3433	0.203433	8.85667	0.0885667	29.2	0.292
2	2	Buffering	Alone_Control	Male	Baseline	59.1967	0.591967	11.88	0.1188	71.0767	0.710767
3	3	Buffering	Alone_Control	Male	Baseline	13.3233	0.133233	0.62	0.0062	13.9433	0.139433
4	4	Buffering	Alone_Control	Male	Baseline	2.47667	0.0247667	0.166667	0.00166667	2.64333	0.0264333
5	5	Buffering	Alone_Control	Male	Baseline	0.1	0.001	0	0	0.1	0.001
6	6	Buffering	Alone_Control	Male	Baseline	0.133333	0.00133333	2.21333	0.0221333	2.34667	0.0234667
7	7	Buffering	Alone_Control	Male	Baseline	58.56	0.5856	1.92333	0.0192333	60.4833	0.604833
8	8	Buffering	Alone_Control	Male	Baseline	12.32	0.1232	0.5	0.005	12.82	0.1282
9	9	Buffering	Alone_Control	Male	Baseline	0.0766667	0.000766667	7.86667	0.0786667	7.94333	0.0794333
10	10	Buffering	Alone_Control	Male	Baseline	0.7	0.007	5.32	0.0532	6.02	0.0602
11	11	Buffering	Alone_Control	Male	Baseline	0.7	0.007	0.586667	0.00586667	1.28667	0.0128667
12	12	Buffering	Alone_Control	Male	Baseline	36.4533	0.364533	0.89	0.0089	37.3433	0.373433
13	13	Buffering	Alone_Control	Male	Baseline	0.09	0.0009	0	0	0.09	0.0009
14	14	Buffering	Alone_Control	Male	Baseline	3.34	0.0334	0.733333	0.00733333	4.07333	0.0407333
15	15	Buffering	Alone_Control	Male	Baseline	0.7	0.007	0	0	0.7	0.007
16	16	Buffering	Alone_Control	Male	Baseline	32.91	0.3291	0.37	0.0037	33.28	0.3328
17	17	Buffering	Alone_Control	Male	Baseline	0.7	0.007	0	0	0.7	0.007
18	18	Buffering	Alone_Control	Male	Baseline	0.01	0.0001	19.4233	0.194233	19.4333	0.194333
19	19	Buffering	Alone_Control	Male	Baseline	0.0333333	0.000333333	0	0	0.0333333	0.000333333
20	20	Buffering	Alone_Control	Male	Baseline	13.9333	0.139333	2.34333	0.0234333	16.2767	0.162767
21	1	Buffering	Alone_Control	Male	Test	0.421667	0.00421667	5.165	0.05165	5.58667	0.0558667
22	2	Buffering	Alone_Control	Male	Test	13.0383	0.130383	8.34333	0.0834333	21.3817	0.213817
23	3	Buffering	Alone_Control	Male	Test	8.47	0.0847	0.216667	0.00216667	8.68667	0.0868667
24	4	Buffering	Alone_Control	Male	Test	0.4	0.004	3.88667	0.0388667	4.28667	0.0428667
25	5	Buffering	Alone_Control	Male	Test	0	0	0.055	0.00055	0.055	0.00055
26	6	Buffering	Alone_Control	Male	Test	0	0	0.355	0.00355	0.355	0.00355
27	7	Buffering	Alone_Control	Male	Test	17.3933	0.173933	6.02833	0.0602833	23.4217	0.234217
28	8	Buffering	Alone_Control	Male	Test	4.85833	0.0485833	0.6	0.006	5.45833	0.0545833
29	9	Buffering	Alone_Control	Male	Test	0	0	6.11333	0.0611333	6.11333	0.0611333
30	10	Buffering	Alone_Control	Male	Test	0	0	1.72167	0.0172167	1.72167	0.0172167
31	11	Buffering	Alone_Control	Male	Test	0	0	2.43667	0.0243667	2.43667	0.0243667
32	12	Buffering	Alone_Control	Male	Test	7.21	0.0721	1.66833	0.0166833	8.87833	0.0887833
33	13	Buffering	Alone_Control	Male	Test	0	0	0	0	0	0
34	14	Buffering	Alone_Control	Male	Test	12.0417	0.120417	2.85667	0.0285667	14.8983	0.148983
35	15	Buffering	Alone_Control	Male	Test	0	0	0	0	0	0
36	16	Buffering	Alone_Control	Male	Test	0	0	4.955	0.04955	4.955	0.04955
37	17	Buffering	Alone_Control	Male	Test	10.81	0.1081	3.37167	0.0337167	14.1817	0.141817
38	18	Buffering	Alone_Control	Male	Test	0	0	25.98	0.2598	25.98	0.2598
39	19	Buffering	Alone_Control	Male	Test	0	0	0	0	0	0
40	20	Buffering	Alone_Control	Male	Test	6.14833	0.0614833	0.515	0.00515	6.66333	0.0666333
41	21	Buffering	Alone_Treated	Male	Baseline	15.5333	0.155333	0	0	15.5333	0.155333
42	22	Buffering	Alone_Treated	Male	Baseline	0.32	0.0032	0.0533333	0.000533333	0.373333	0.00373333
43	23	Buffering	Alone_Treated	Male	Baseline	0.84	0.0084	0	0	0.84	0.0084
44	24	Buffering	Alone_Treated	Male	Baseline	0	0	0.773333	0.00773333	0.773333	0.00773333
45	25	Buffering	Alone_Treated	Male	Baseline	0.84	0.0084	0	0	0.84	0.0084
46	26	Buffering	Alone_Treated	Male	Baseline	24.16	0.2416	0	0	24.16	0.2416
47	27	Buffering	Alone_Treated	Male	Baseline	0.84	0.0084	2.26667	0.0226667	3.10667	0.0310667
48	28	Buffering	Alone_Treated	Male	Baseline	0.2	0.002	1.2	0.012	1.4	0.014
49	29	Buffering	Alone_Treated	Male	Baseline	0.84	0.0084	0	0	0.84	0.0084
50	30	Buffering	Alone_Treated	Male	Baseline	0.84	0.0084	0	0	0.84	0.0084
51	31	Buffering	Alone_Treated	Male	Baseline	0.693333	0.00693333	0.733333	0.00733333	1.42667	0.0142667
52	32	Buffering	Alone_Treated	Male	Baseline	0.84	0.0084	0	0	0.84	0.0084
53	33	Buffering	Alone_Treated	Male	Baseline	0.633333	0.00633333	47.4267	0.474267	48.06	0.4806
54	34	Buffering	Alone_Treated	Male	Baseline	0.366667	0.00366667	4.27667	0.0427667	4.64333	0.0464333
55	35	Buffering	Alone_Treated	Male	Baseline	0.7	0.007	22.9533	0.229533	23.6533	0.236533
56	36	Buffering	Alone_Treated	Male	Baseline	0.7	0.007	0	0	0.7	0.007
57	37	Buffering	Alone_Treated	Male	Baseline	0	0	7.49333	0.0749333	7.49333	0.0749333
58	38	Buffering	Alone_Treated	Male	Baseline	0.0433333	0.000433333	0.943333	0.00943333	0.986667	0.00986667
59	39	Buffering	Alone_Treated	Male	Baseline	0.7	0.007	50.8167	0.508167	51.5167	0.515167
60	40	Buffering	Alone_Treated	Male	Baseline	32.2	0.322	0.703333	0.00703333	32.9033	0.329033
61	21	Buffering	Alone_Treated	Male	Test	83.24	0.8324	1.82667	0.0182667	85.0667	0.850667
62	22	Buffering	Alone_Treated	Male	Test	0	0	0.706667	0.00706667	0.706667	0.00706667
63	23	Buffering	Alone_Treated	Male	Test	0	0	9.06	0.0906	9.06	0.0906
64	24	Buffering	Alone_Treated	Male	Test	92.26	0.9226	0	0	92.26	0.9226
65	25	Buffering	Alone_Treated	Male	Test	71.9933	0.719933	0	0	71.9933	0.719933
66	26	Buffering	Alone_Treated	Male	Test	76.84	0.7684	0	0	76.84	0.7684
67	27	Buffering	Alone_Treated	Male	Test	20.8733	0.208733	3.73333	0.0373333	24.6067	0.246067
68	28	Buffering	Alone_Treated	Male	Test	72.42	0.7242	2.26667	0.0226667	74.6867	0.746867
69	29	Buffering	Alone_Treated	Male	Test	94.24	0.9424	0	0	94.24	0.9424
70	30	Buffering	Alone_Treated	Male	Test	95.4333	0.954333	0	0	95.4333	0.954333
71	31	Buffering	Alone_Treated	Male	Test	93.0467	0.930467	1.9	0.019	94.9467	0.949467
72	32	Buffering	Alone_Treated	Male	Test	63.2133	0.632133	0	0	63.2133	0.632133
73	33	Buffering	Alone_Treated	Male	Test	57.5817	0.575817	10.415	0.10415	67.9967	0.679967
74	34	Buffering	Alone_Treated	Male	Test	95.8867	0.958867	1.31167	0.0131167	97.1983	0.971983
75	35	Buffering	Alone_Treated	Male	Test	70.25	0.7025	3.51833	0.0351833	73.7683	0.737683
76	36	Buffering	Alone_Treated	Male	Test	9.92667	0.0992667	0	0	9.92667	0.0992667
77	37	Buffering	Alone_Treated	Male	Test	93.3283	0.933283	2.88333	0.0288333	96.2117	0.962117
78	38	Buffering	Alone_Treated	Male	Test	92.4367	0.924367	2.205	0.02205	94.6417	0.946417
79	39	Buffering	Alone_Treated	Male	Test	83.22	0.8322	6.93333	0.0693333	90.1533	0.901533
80	40	Buffering	Alone_Treated	Male	Test	76.7917	0.767917	5.41	0.0541	82.2017	0.822017
81	41	Buffering	Social_Control	Male	Baseline	0	0	0.8	0.008	0.8	0.008
82	42	Buffering	Social_Control	Male	Baseline	2.02	0.0202	1.02333	0.0102333	3.04333	0.0304333
83	43	Buffering	Social_Control	Male	Baseline	0	0	7.66333	0.0766333	7.66333	0.0766333
84	44	Buffering	Social_Control	Male	Baseline	0.7	0.007	1.83333	0.0183333	2.53333	0.0253333
85	45	Buffering	Social_Control	Male	Baseline	13.7767	0.137767	6.62667	0.0662667	20.4033	0.204033
86	46	Buffering	Social_Control	Male	Baseline	0	0	4.10667	0.0410667	4.10667	0.0410667
87	47	Buffering	Social_Control	Male	Baseline	0.7	0.007	0.343333	0.00343333	1.04333	0.0104333
88	48	Buffering	Social_Control	Male	Baseline	0.223333	0.00223333	24.32	0.2432	24.5433	0.245433
89	49	Buffering	Social_Control	Male	Baseline	0.423333	0.00423333	2.92	0.0292	3.34333	0.0334333
90	50	Buffering	Social_Control	Male	Baseline	1.11333	0.0111333	19.1467	0.191467	20.26	0.2026
91	51	Buffering	Social_Control	Male	Baseline	0	0	0	0	0	0
92	52	Buffering	Social_Control	Male	Baseline	0.0333333	0.000333333	45.1967	0.451967	45.23	0.4523
93	53	Buffering	Social_Control	Male	Baseline	0.253333	0.00253333	0	0	0.253333	0.00253333
94	54	Buffering	Social_Control	Male	Baseline	11.0767	0.110767	0	0	11.0767	0.110767
95	55	Buffering	Social_Control	Male	Baseline	0.7	0.007	3.62333	0.0362333	4.32333	0.0432333
96	56	Buffering	Social_Control	Male	Baseline	0.7	0.007	0.353333	0.00353333	1.05333	0.0105333
97	57	Buffering	Social_Control	Male	Baseline	16.4667	0.164667	14.1	0.141	30.5667	0.305667
98	58	Buffering	Social_Control	Male	Baseline	0	0	0	0	0	0
99	59	Buffering	Social_Control	Male	Baseline	0.7	0.007	0	0	0.7	0.007
100	60	Buffering	Social_Control	Male	Baseline	4.7	0.047	11.3867	0.113867	16.0867	0.160867
101	41	Buffering	Social_Control	Male	Test	0	0	0.71	0.0071	0.71	0.0071
102	42	Buffering	Social_Control	Male	Test	0.906667	0.00906667	6.51167	0.0651167	7.41833	0.0741833
103	43	Buffering	Social_Control	Male	Test	0	0	10.8117	0.108117	10.8117	0.108117
104	44	Buffering	Social_Control	Male	Test	0	0	6.9	0.069	6.9	0.069
105	45	Buffering	Social_Control	Male	Test	4.24167	0.0424167	8.11833	0.0811833	12.36	0.1236
106	46	Buffering	Social_Control	Male	Test	0.361667	0.00361667	1.38333	0.0138333	1.745	0.01745
107	47	Buffering	Social_Control	Male	Test	0	0	0.895	0.00895	0.895	0.00895
108	48	Buffering	Social_Control	Male	Test	0	0	4.94333	0.0494333	4.94333	0.0494333
109	49	Buffering	Social_Control	Male	Test	0	0	5.49667	0.0549667	5.49667	0.0549667
110	50	Buffering	Social_Control	Male	Test	10.4767	0.104767	9.65167	0.0965167	20.1283	0.201283
111	51	Buffering	Social_Control	Male	Test	0	0	7.04333	0.0704333	7.04333	0.0704333
112	52	Buffering	Social_Control	Male	Test	0	0	8.89667	0.0889667	8.89667	0.0889667
113	53	Buffering	Social_Control	Male	Test	0	0	0.36	0.0036	0.36	0.0036
114	54	Buffering	Social_Control	Male	Test	0	0	2.07333	0.0207333	2.07333	0.0207333
115	55	Buffering	Social_Control	Male	Test	0	0	3.45833	0.0345833	3.45833	0.0345833
116	56	Buffering	Social_Control	Male	Test	0	0	3.03667	0.0303667	3.03667	0.0303667
117	57	Buffering	Social_Control	Male	Test	0.3	0.003	0.283333	0.00283333	0.583333	0.00583333
118	58	Buffering	Social_Control	Male	Test	0	0	0	0	0	0
119	59	Buffering	Social_Control	Male	Test	0	0	0.183333	0.00183333	0.183333	0.00183333
120	60	Buffering	Social_Control	Male	Test	20.5067	0.205067	1.97833	0.0197833	22.485	0.22485
121	61	Buffering	Social_Treated	Male	Baseline	0.366667	0.00366667	1.21333	0.0121333	1.58	0.0158
122	62	Buffering	Social_Treated	Male	Baseline	0	0	0	0	0	0
123	63	Buffering	Social_Treated	Male	Baseline	13.5467	0.135467	0	0	13.5467	0.135467
124	64	Buffering	Social_Treated	Male	Baseline	0.84	0.0084	0	0	0.84	0.0084
125	65	Buffering	Social_Treated	Male	Baseline	0.423333	0.00423333	1.43	0.0143	1.85333	0.0185333
126	66	Buffering	Social_Treated	Male	Baseline	1.88	0.0188	0.653333	0.00653333	2.53333	0.0253333
127	67	Buffering	Social_Treated	Male	Baseline	2.16667	0.0216667	7.87667	0.0787667	10.0433	0.100433
128	68	Buffering	Social_Treated	Male	Baseline	0.7	0.007	0.21	0.0021	0.91	0.0091
129	69	Buffering	Social_Treated	Male	Baseline	0	0	0.696667	0.00696667	0.696667	0.00696667
130	70	Buffering	Social_Treated	Male	Baseline	0.7	0.007	0	0	0.7	0.007
131	71	Buffering	Social_Treated	Male	Baseline	0	0	0	0	0	0
132	72	Buffering	Social_Treated	Male	Baseline	0.566667	0.00566667	3.33667	0.0333667	3.90333	0.0390333
133	73	Buffering	Social_Treated	Male	Baseline	0.133333	0.00133333	0	0	0.133333	0.00133333
134	74	Buffering	Social_Treated	Male	Baseline	3.25667	0.0325667	2.11	0.0211	5.36667	0.0536667
135	75	Buffering	Social_Treated	Male	Baseline	0.4	0.004	0.976667	0.00976667	1.37667	0.0137667
136	76	Buffering	Social_Treated	Male	Baseline	0.4	0.004	36.58	0.3658	36.98	0.3698
137	77	Buffering	Social_Treated	Male	Baseline	0.0766667	0.000766667	0	0	0.0766667	0.000766667
138	78	Buffering	Social_Treated	Male	Baseline	0.0666667	0.000666667	13.01	0.1301	13.0767	0.130767
139	79	Buffering	Social_Treated	Male	Baseline	0.576667	0.00576667	6.72	0.0672	7.29667	0.0729667
140	80	Buffering	Social_Treated	Male	Baseline	0.2	0.002	26.32	0.2632	26.52	0.2652
141	61	Buffering	Social_Treated	Male	Test	2.42833	0.0242833	7.23167	0.0723167	9.66	0.0966
142	62	Buffering	Social_Treated	Male	Test	9.26	0.0926	0	0	9.26	0.0926
143	63	Buffering	Social_Treated	Male	Test	0	0	0	0	0	0
144	64	Buffering	Social_Treated	Male	Test	0	0	0	0	0	0
145	65	Buffering	Social_Treated	Male	Test	3.61333	0.0361333	7.85333	0.0785333	11.4667	0.114667
146	66	Buffering	Social_Treated	Male	Test	2.77167	0.0277167	9.97833	0.0997833	12.75	0.1275
147	67	Buffering	Social_Treated	Male	Test	71.5167	0.715167	17.5	0.175	89.0167	0.890167
148	68	Buffering	Social_Treated	Male	Test	1.21667	0.0121667	3.925	0.03925	5.14167	0.0514167
149	69	Buffering	Social_Treated	Male	Test	0	0	5.27667	0.0527667	5.27667	0.0527667
150	70	Buffering	Social_Treated	Male	Test	31.9417	0.319417	27.02	0.2702	58.9617	0.589617
151	71	Buffering	Social_Treated	Male	Test	0.045	0.00045	0	0	0.045	0.00045
152	72	Buffering	Social_Treated	Male	Test	7.865	0.07865	2.17167	0.0217167	10.0367	0.100367
153	73	Buffering	Social_Treated	Male	Test	3.065	0.03065	4.115	0.04115	7.18	0.0718
154	74	Buffering	Social_Treated	Male	Test	30.5783	0.305783	2.87833	0.0287833	33.4567	0.334567
155	75	Buffering	Social_Treated	Male	Test	0	0	7.24333	0.0724333	7.24333	0.0724333
156	76	Buffering	Social_Treated	Male	Test	22.26	0.2226	29.5367	0.295367	51.7967	0.517967
157	77	Buffering	Social_Treated	Male	Test	0	0	9.93167	0.0993167	9.93167	0.0993167
158	78	Buffering	Social_Treated	Male	Test	42.705	0.42705	20.6183	0.206183	63.3233	0.633233
159	79	Buffering	Social_Treated	Male	Test	27.9667	0.279667	23.3433	0.233433	51.31	0.5131
160	80	Buffering	Social_Treated	Male	Test	0	0	22.3	0.223	22.3	0.223
161	81	Buffering	Alone_Control	Female	Baseline	0	0	0	0	0	0
162	82	Buffering	Alone_Control	Female	Baseline	0	0	0	0	0	0
163	83	Buffering	Alone_Control	Female	Baseline	0.36	0.0036	0	0	0.36	0.0036
164	84	Buffering	Alone_Control	Female	Baseline	0	0	0.0333333	0.000333333	0.0333333	0.000333333
165	85	Buffering	Alone_Control	Female	Baseline	0.04	0.0004	1.01333	0.0101333	1.05333	0.0105333
166	86	Buffering	Alone_Control	Female	Baseline	0.29	0.0029	10.1267	0.101267	10.4167	0.104167
167	87	Buffering	Alone_Control	Female	Baseline	0	0	0	0	0	0
168	88	Buffering	Alone_Control	Female	Baseline	0	0	0.1	0.001	0.1	0.001
169	89	Buffering	Alone_Control	Female	Baseline	1.83333	0.0183333	0	0	1.83333	0.0183333
170	90	Buffering	Alone_Control	Female	Baseline	0.7	0.007	0.1	0.001	0.8	0.008
171	91	Buffering	Alone_Control	Female	Baseline	0.7	0.007	3.79667	0.0379667	4.49667	0.0449667
172	92	Buffering	Alone_Control	Female	Baseline	0	0	1.63	0.0163	1.63	0.0163
173	93	Buffering	Alone_Control	Female	Baseline	0.7	0.007	0	0	0.7	0.007
174	94	Buffering	Alone_Control	Female	Baseline	19.68	0.1968	1.6	0.016	21.28	0.2128
175	95	Buffering	Alone_Control	Female	Baseline	0.413333	0.00413333	0	0	0.413333	0.00413333
176	96	Buffering	Alone_Control	Female	Baseline	17.6833	0.176833	4.30333	0.0430333	21.9867	0.219867
177	97	Buffering	Alone_Control	Female	Baseline	0.7	0.007	3.25667	0.0325667	3.95667	0.0395667
178	98	Buffering	Alone_Control	Female	Baseline	0.7	0.007	0.6	0.006	1.3	0.013
179	99	Buffering	Alone_Control	Female	Baseline	0.84	0.0084	0	0	0.84	0.0084
180	100	Buffering	Alone_Control	Female	Baseline	0.12	0.0012	0	0	0.12	0.0012
181	81	Buffering	Alone_Control	Female	Test	0	0	0	0	0	0
182	82	Buffering	Alone_Control	Female	Test	5.56667	0.0556667	0	0	5.56667	0.0556667
183	83	Buffering	Alone_Control	Female	Test	0	0	0	0	0	0
184	84	Buffering	Alone_Control	Female	Test	0	0	1.52167	0.0152167	1.52167	0.0152167
185	85	Buffering	Alone_Control	Female	Test	0	0	0.5	0.005	0.5	0.005
186	86	Buffering	Alone_Control	Female	Test	0	0	0.646667	0.00646667	0.646667	0.00646667
187	87	Buffering	Alone_Control	Female	Test	0	0	0	0	0	0
188	88	Buffering	Alone_Control	Female	Test	0	0	1.83667	0.0183667	1.83667	0.0183667
189	89	Buffering	Alone_Control	Female	Test	10.4517	0.104517	0.356667	0.00356667	10.8083	0.108083
190	90	Buffering	Alone_Control	Female	Test	0	0	0.428333	0.00428333	0.428333	0.00428333
191	91	Buffering	Alone_Control	Female	Test	0	0	5.06833	0.0506833	5.06833	0.0506833
192	92	Buffering	Alone_Control	Female	Test	0	0	3.685	0.03685	3.685	0.03685
193	93	Buffering	Alone_Control	Female	Test	0	0	1.56833	0.0156833	1.56833	0.0156833
194	94	Buffering	Alone_Control	Female	Test	0.00666667	6.66667e-05	0	0	0.00666667	6.66667e-05
195	95	Buffering	Alone_Control	Female	Test	0	0	0	0	0	0
196	96	Buffering	Alone_Control	Female	Test	38.545	0.38545	0.855	0.00855	39.4	0.394
197	97	Buffering	Alone_Control	Female	Test	0	0	2.27167	0.0227167	2.27167	0.0227167
198	98	Buffering	Alone_Control	Female	Test	14.1	0.141	5.93167	0.0593167	20.0317	0.200317
199	99	Buffering	Alone_Control	Female	Test	0	0	0	0	0	0
200	100	Buffering	Alone_Control	Female	Test	0	0	0	0	0	0
201	101	Buffering	Alone_Treated	Female	Baseline	41.6	0.416	0	0	41.6	0.416
202	102	Buffering	Alone_Treated	Female	Baseline	0	0	0.613333	0.00613333	0.613333	0.00613333
203	103	Buffering	Alone_Treated	Female	Baseline	0.0666667	0.000666667	0	0	0.0666667	0.000666667
204	104	Buffering	Alone_Treated	Female	Baseline	0.506667	0.00506667	0.853333	0.00853333	1.36	0.0136
205	105	Buffering	Alone_Treated	Female	Baseline	0	0	0	0	0	0
206	106	Buffering	Alone_Treated	Female	Baseline	0.84	0.0084	3.12	0.0312	3.96	0.0396
207	107	Buffering	Alone_Treated	Female	Baseline	0.733333	0.00733333	0.413333	0.00413333	1.14667	0.0114667
208	108	Buffering	Alone_Treated	Female	Baseline	0.0133333	0.000133333	1.26667	0.0126667	1.28	0.0128
209	109	Buffering	Alone_Treated	Female	Baseline	0	0	0.853333	0.00853333	0.853333	0.00853333
210	110	Buffering	Alone_Treated	Female	Baseline	0	0	0	0	0	0
211	111	Buffering	Alone_Treated	Female	Baseline	0.36	0.0036	0	0	0.36	0.0036
212	112	Buffering	Alone_Treated	Female	Baseline	10.5133	0.105133	23.4233	0.234233	33.9367	0.339367
213	113	Buffering	Alone_Treated	Female	Baseline	0.7	0.007	3.26	0.0326	3.96	0.0396
214	114	Buffering	Alone_Treated	Female	Baseline	0.533333	0.00533333	0	0	0.533333	0.00533333
215	115	Buffering	Alone_Treated	Female	Baseline	0.84	0.0084	0.92	0.0092	1.76	0.0176
216	116	Buffering	Alone_Treated	Female	Baseline	0.0933333	0.000933333	0.0933333	0.000933333	0.186667	0.00186667
217	117	Buffering	Alone_Treated	Female	Baseline	21.7867	0.217867	0	0	21.7867	0.217867
218	118	Buffering	Alone_Treated	Female	Baseline	0	0	0	0	0	0
219	119	Buffering	Alone_Treated	Female	Baseline	0.146667	0.00146667	34.68	0.3468	34.8267	0.348267
220	120	Buffering	Alone_Treated	Female	Baseline	0.2	0.002	0.746667	0.00746667	0.946667	0.00946667
221	101	Buffering	Alone_Treated	Female	Test	89.68	0.8968	0	0	89.68	0.8968
222	102	Buffering	Alone_Treated	Female	Test	85.08	0.8508	1.02	0.0102	86.1	0.861
223	103	Buffering	Alone_Treated	Female	Test	91.0933	0.910933	0	0	91.0933	0.910933
224	104	Buffering	Alone_Treated	Female	Test	89.3267	0.893267	1.60667	0.0160667	90.9333	0.909333
225	105	Buffering	Alone_Treated	Female	Test	85.0733	0.850733	0	0	85.0733	0.850733
226	106	Buffering	Alone_Treated	Female	Test	84.2	0.842	2.76	0.0276	86.96	0.8696
227	107	Buffering	Alone_Treated	Female	Test	0	0	0.44	0.0044	0.44	0.0044
228	108	Buffering	Alone_Treated	Female	Test	74.3133	0.743133	1.63333	0.0163333	75.9467	0.759467
229	109	Buffering	Alone_Treated	Female	Test	17.0733	0.170733	0	0	17.0733	0.170733
230	110	Buffering	Alone_Treated	Female	Test	83.3	0.833	0	0	83.3	0.833
231	111	Buffering	Alone_Treated	Female	Test	82.9667	0.829667	0	0	82.9667	0.829667
232	112	Buffering	Alone_Treated	Female	Test	64.1233	0.641233	15.5133	0.155133	79.6367	0.796367
233	113	Buffering	Alone_Treated	Female	Test	92.8817	0.928817	1.9	0.019	94.7817	0.947817
234	114	Buffering	Alone_Treated	Female	Test	67.0933	0.670933	2.46	0.0246	69.5533	0.695533
235	115	Buffering	Alone_Treated	Female	Test	89.9133	0.899133	1.58667	0.0158667	91.5	0.915
236	116	Buffering	Alone_Treated	Female	Test	84.2133	0.842133	0	0	84.2133	0.842133
237	117	Buffering	Alone_Treated	Female	Test	78.2	0.782	0	0	78.2	0.782
238	118	Buffering	Alone_Treated	Female	Test	87.32	0.8732	1.85333	0.0185333	89.1733	0.891733
239	119	Buffering	Alone_Treated	Female	Test	81.6733	0.816733	1.86	0.0186	83.5333	0.835333
240	120	Buffering	Alone_Treated	Female	Test	88.0267	0.880267	1.98	0.0198	90.0067	0.900067
241	121	Buffering	Social_Control	Female	Baseline	0.7	0.007	6.7	0.067	7.4	0.074
242	122	Buffering	Social_Control	Female	Baseline	0	0	0	0	0	0
243	123	Buffering	Social_Control	Female	Baseline	19.4733	0.194733	3.38667	0.0338667	22.86	0.2286
244	124	Buffering	Social_Control	Female	Baseline	0	0	6.46	0.0646	6.46	0.0646
245	125	Buffering	Social_Control	Female	Baseline	0.7	0.007	3.41667	0.0341667	4.11667	0.0411667
246	126	Buffering	Social_Control	Female	Baseline	0.0533333	0.000533333	0.44	0.0044	0.493333	0.00493333
247	127	Buffering	Social_Control	Female	Baseline	0	0	0	0	0	0
248	128	Buffering	Social_Control	Female	Baseline	0.7	0.007	37.4267	0.374267	38.1267	0.381267
249	129	Buffering	Social_Control	Female	Baseline	0	0	0	0	0	0
250	130	Buffering	Social_Control	Female	Baseline	0.456667	0.00456667	7.87333	0.0787333	8.33	0.0833
251	131	Buffering	Social_Control	Female	Baseline	0.7	0.007	0	0	0.7	0.007
252	132	Buffering	Social_Control	Female	Baseline	0	0	42.35	0.4235	42.35	0.4235
253	133	Buffering	Social_Control	Female	Baseline	0	0	0	0	0	0
254	134	Buffering	Social_Control	Female	Baseline	0.7	0.007	0	0	0.7	0.007
255	135	Buffering	Social_Control	Female	Baseline	0.7	0.007	7.37	0.0737	8.07	0.0807
256	136	Buffering	Social_Control	Female	Baseline	0.7	0.007	9.29667	0.0929667	9.99667	0.0999667
257	137	Buffering	Social_Control	Female	Baseline	0.0466667	0.000466667	2.98667	0.0298667	3.03333	0.0303333
258	138	Buffering	Social_Control	Female	Baseline	0	0	0	0	0	0
259	139	Buffering	Social_Control	Female	Baseline	0	0	0	0	0	0
260	140	Buffering	Social_Control	Female	Baseline	0.84	0.0084	0	0	0.84	0.0084
261	121	Buffering	Social_Control	Female	Test	17.385	0.17385	2.33167	0.0233167	19.7167	0.197167
262	122	Buffering	Social_Control	Female	Test	0	0	0	0	0	0
263	123	Buffering	Social_Control	Female	Test	3.77167	0.0377167	0.94	0.0094	4.71167	0.0471167
264	124	Buffering	Social_Control	Female	Test	0	0	9.84333	0.0984333	9.84333	0.0984333
265	125	Buffering	Social_Control	Female	Test	0	0	0.661667	0.00661667	0.661667	0.00661667
266	126	Buffering	Social_Control	Female	Test	0	0	0	0	0	0
267	127	Buffering	Social_Control	Female	Test	0	0	0	0	0	0
268	128	Buffering	Social_Control	Female	Test	0	0	15.5833	0.155833	15.5833	0.155833
269	129	Buffering	Social_Control	Female	Test	0	0	0.551667	0.00551667	0.551667	0.00551667
270	130	Buffering	Social_Control	Female	Test	0	0	8.03167	0.0803167	8.03167	0.0803167
271	131	Buffering	Social_Control	Female	Test	0	0	0.348333	0.00348333	0.348333	0.00348333
272	132	Buffering	Social_Control	Female	Test	0	0	27.2783	0.272783	27.2783	0.272783
273	133	Buffering	Social_Control	Female	Test	0	0	2.645	0.02645	2.645	0.02645
274	134	Buffering	Social_Control	Female	Test	0	0	2.24333	0.0224333	2.24333	0.0224333
275	135	Buffering	Social_Control	Female	Test	6.56667	0.0656667	0.311667	0.00311667	6.87833	0.0687833
276	136	Buffering	Social_Control	Female	Test	0	0	4.61	0.0461	4.61	0.0461
277	137	Buffering	Social_Control	Female	Test	0	0	4.80167	0.0480167	4.80167	0.0480167
278	138	Buffering	Social_Control	Female	Test	0	0	0.561667	0.00561667	0.561667	0.00561667
279	139	Buffering	Social_Control	Female	Test	6.66	0.0666	0	0	6.66	0.0666
280	140	Buffering	Social_Control	Female	Test	4.63333	0.0463333	0	0	4.63333	0.0463333
281	141	Buffering	Social_Treated	Female	Baseline	2.23667	0.0223667	2.17667	0.0217667	4.41333	0.0441333
282	142	Buffering	Social_Treated	Female	Baseline	0.7	0.007	0.08	0.0008	0.78	0.0078
283	143	Buffering	Social_Treated	Female	Baseline	0.133333	0.00133333	0	0	0.133333	0.00133333
284	144	Buffering	Social_Treated	Female	Baseline	1.56667	0.0156667	3.58667	0.0358667	5.15333	0.0515333
285	145	Buffering	Social_Treated	Female	Baseline	0.02	0.0002	0.443333	0.00443333	0.463333	0.00463333
286	146	Buffering	Social_Treated	Female	Baseline	0.0133333	0.000133333	34.6167	0.346167	34.63	0.3463
287	147	Buffering	Social_Treated	Female	Baseline	2.84667	0.0284667	2.31333	0.0231333	5.16	0.0516
288	148	Buffering	Social_Treated	Female	Baseline	0.0466667	0.000466667	0	0	0.0466667	0.000466667
289	149	Buffering	Social_Treated	Female	Baseline	17.8467	0.178467	0.323333	0.00323333	18.17	0.1817
290	150	Buffering	Social_Treated	Female	Baseline	53.6567	0.536567	0.69	0.0069	54.3467	0.543467
291	151	Buffering	Social_Treated	Female	Baseline	1.3	0.013	0	0	1.3	0.013
292	152	Buffering	Social_Treated	Female	Baseline	0.243333	0.00243333	7.15333	0.0715333	7.39667	0.0739667
293	153	Buffering	Social_Treated	Female	Baseline	0.7	0.007	0	0	0.7	0.007
294	154	Buffering	Social_Treated	Female	Baseline	31.2833	0.312833	0.08	0.0008	31.3633	0.313633
295	155	Buffering	Social_Treated	Female	Baseline	0.176667	0.00176667	0.0366667	0.000366667	0.213333	0.00213333
296	156	Buffering	Social_Treated	Female	Baseline	44.8467	0.448467	6.64667	0.0664667	51.4933	0.514933
297	157	Buffering	Social_Treated	Female	Baseline	0.7	0.007	0.456667	0.00456667	1.15667	0.0115667
298	158	Buffering	Social_Treated	Female	Baseline	0.0666667	0.000666667	0	0	0.0666667	0.000666667
299	159	Buffering	Social_Treated	Female	Baseline	0.4	0.004	1.19	0.0119	1.59	0.0159
300	160	Buffering	Social_Treated	Female	Baseline	0.7	0.007	0	0	0.7	0.007
301	141	Buffering	Social_Treated	Female	Test	72.8317	0.728317	0.7	0.007	73.5317	0.735317
302	142	Buffering	Social_Treated	Female	Test	29.4117	0.294117	43.0167	0.430167	72.4283	0.724283
303	143	Buffering	Social_Treated	Female	Test	0	0	0.21	0.0021	0.21	0.0021
304	144	Buffering	Social_Treated	Female	Test	25.2817	0.252817	0	0	25.2817	0.252817
305	145	Buffering	Social_Treated	Female	Test	54.9917	0.549917	4.19	0.0419	59.1817	0.591817
306	146	Buffering	Social_Treated	Female	Test	1.18333	0.0118333	10.53	0.1053	11.7133	0.117133
307	147	Buffering	Social_Treated	Female	Test	3.45667	0.0345667	1.92333	0.0192333	5.38	0.0538
308	148	Buffering	Social_Treated	Female	Test	19.7883	0.197883	0.861667	0.00861667	20.65	0.2065
309	149	Buffering	Social_Treated	Female	Test	2.105	0.02105	3.79167	0.0379167	5.89667	0.0589667
310	150	Buffering	Social_Treated	Female	Test	72.1667	0.721667	1.64167	0.0164167	73.8083	0.738083
311	151	Buffering	Social_Treated	Female	Test	97.4317	0.974317	0.833333	0.00833333	98.265	0.98265
312	152	Buffering	Social_Treated	Female	Test	79.4817	0.794817	2.01667	0.0201667	81.4983	0.814983
313	153	Buffering	Social_Treated	Female	Test	87.4933	0.874933	0.806667	0.00806667	88.3	0.883
314	154	Buffering	Social_Treated	Female	Test	91.0317	0.910317	5.57833	0.0557833	96.61	0.9661
315	155	Buffering	Social_Treated	Female	Test	33.0733	0.330733	17.82	0.1782	50.8933	0.508933
316	156	Buffering	Social_Treated	Female	Test	52.0167	0.520167	3.305	0.03305	55.3217	0.553217
317	157	Buffering	Social_Treated	Female	Test	0	0	56.7733	0.567733	56.7733	0.567733
318	158	Buffering	Social_Treated	Female	Test	11.9283	0.119283	21.2783	0.212783	33.2067	0.332067
319	159	Buffering	Social_Treated	Female	Test	60.7	0.607	1.55	0.0155	62.25	0.6225
320	160	Buffering	Social_Treated	Female	Test	30.0967	0.300967	10.7467	0.107467	40.8433	0.408433

## Sheet: Buffering_per time bin
Sample_ID	Fish_ID	Paradigm	Treatment	Sex	Time	Time_bis	Freezing	FRZ_bis	Erratic_Movement	EM_bis	Total_Alarm_response	Total_AR_bis
1	1	Buffering	Alone_Control	Male	-300	A	0	0	0	0	0	0
2	1	Buffering	Alone_Control	Male	-240	B	19.9833	0.199833	0	0	19.9833	0.199833
3	1	Buffering	Alone_Control	Male	-180	C	0	0	0	0	0	0
4	1	Buffering	Alone_Control	Male	-120	D	0	0	0	0	0	0
5	1	Buffering	Alone_Control	Male	-60	E	0	0	24.11	0.2411	24.11	0.2411
6	1	Buffering	Alone_Control	Male	0	F	81.7333	0.817333	2.46	0.0246	84.1933	0.841933
7	1	Buffering	Alone_Control	Male	60	G	3.5	0.035	19.61	0.1961	23.11	0.2311
8	1	Buffering	Alone_Control	Male	120	H	0	0	4.93	0.0493	4.93	0.0493
9	1	Buffering	Alone_Control	Male	180	I	0	0	0	0	0	0
10	1	Buffering	Alone_Control	Male	240	J	0.716667	0.00716667	0	0	0.716667	0.00716667
11	1	Buffering	Alone_Control	Male	300	K	0	0	0	0	0	0
12	1	Buffering	Alone_Control	Male	360	L	0	0	0	0	0	0
13	1	Buffering	Alone_Control	Male	420	M	0	0	0	0	0	0
14	1	Buffering	Alone_Control	Male	480	N	0	0	0	0	0	0
15	1	Buffering	Alone_Control	Male	540	O	0	0	0	0	0	0
16	1	Buffering	Alone_Control	Male	600	P	0	0	6.45	0.0645	6.45	0.0645
17	2	Buffering	Alone_Control	Male	-300	A	0	0	0	0	0	0
18	2	Buffering	Alone_Control	Male	-240	B	97.1667	0.971667	0	0	97.1667	0.971667
19	2	Buffering	Alone_Control	Male	-180	C	81.2167	0.812167	0	0	81.2167	0.812167
20	2	Buffering	Alone_Control	Male	-120	D	82.3333	0.823333	0	0	82.3333	0.823333
21	2	Buffering	Alone_Control	Male	-60	E	0	0	33.84	0.3384	33.84	0.3384
22	2	Buffering	Alone_Control	Male	0	F	35.2667	0.352667	1.8	0.018	37.0667	0.370667
23	2	Buffering	Alone_Control	Male	60	G	30.95	0.3095	10.16	0.1016	41.11	0.4111
24	2	Buffering	Alone_Control	Male	120	H	40.3333	0.403333	0	0	40.3333	0.403333
25	2	Buffering	Alone_Control	Male	180	I	12.2167	0.122167	0	0	12.2167	0.122167
26	2	Buffering	Alone_Control	Male	240	J	0	0	0.3	0.003	0.3	0.003
27	2	Buffering	Alone_Control	Male	300	K	28.8333	0.288333	0	0	28.8333	0.288333
28	2	Buffering	Alone_Control	Male	360	L	0	0	8.46	0.0846	8.46	0.0846
29	2	Buffering	Alone_Control	Male	420	M	0	0	16.2	0.162	16.2	0.162
30	2	Buffering	Alone_Control	Male	480	N	17.7833	0.177833	13.7	0.137	31.4833	0.314833
31	2	Buffering	Alone_Control	Male	540	O	0.266667	0.00266667	1.14	0.0114	1.40667	0.0140667
32	2	Buffering	Alone_Control	Male	600	P	0	0	0.1	0.001	0.1	0.001
33	3	Buffering	Alone_Control	Male	-300	A	0	0	0	0	0	0
34	3	Buffering	Alone_Control	Male	-240	B	10.9	0.109	0	0	10.9	0.109
35	3	Buffering	Alone_Control	Male	-180	C	2.95	0.0295	0	0	2.95	0.0295
36	3	Buffering	Alone_Control	Male	-120	D	2.65	0.0265	0	0	2.65	0.0265
37	3	Buffering	Alone_Control	Male	-60	E	34.45	0.3445	1.43	0.0143	35.88	0.3588
38	3	Buffering	Alone_Control	Male	0	F	15.6667	0.156667	0.43	0.0043	16.0967	0.160967
39	3	Buffering	Alone_Control	Male	60	G	1.71667	0.0171667	0	0	1.71667	0.0171667
40	3	Buffering	Alone_Control	Male	120	H	7.45	0.0745	0	0	7.45	0.0745
41	3	Buffering	Alone_Control	Male	180	I	0.383333	0.00383333	0	0	0.383333	0.00383333
42	3	Buffering	Alone_Control	Male	240	J	0	0	1.3	0.013	1.3	0.013
43	3	Buffering	Alone_Control	Male	300	K	0	0	0	0	0	0
44	3	Buffering	Alone_Control	Male	360	L	0	0	0	0	0	0
45	3	Buffering	Alone_Control	Male	420	M	2.66667	0.0266667	0	0	2.66667	0.0266667
46	3	Buffering	Alone_Control	Male	480	N	14.65	0.1465	0	0	14.65	0.1465
47	3	Buffering	Alone_Control	Male	540	O	10.5667	0.105667	0	0	10.5667	0.105667
48	3	Buffering	Alone_Control	Male	600	P	47.2667	0.472667	0	0	47.2667	0.472667
49	4	Buffering	Alone_Control	Male	-300	A	0	0	0	0	0	0
50	4	Buffering	Alone_Control	Male	-240	B	4.71667	0.0471667	0	0	4.71667	0.0471667
51	4	Buffering	Alone_Control	Male	-180	C	0	0	0	0	0	0
52	4	Buffering	Alone_Control	Male	-120	D	0	0	0.37	0.0037	0.37	0.0037
53	4	Buffering	Alone_Control	Male	-60	E	0	0	0	0	0	0
54	4	Buffering	Alone_Control	Male	0	F	7.66667	0.0766667	0.13	0.0013	7.79667	0.0779667
55	4	Buffering	Alone_Control	Male	60	G	4	0.04	0	0	4	0.04
56	4	Buffering	Alone_Control	Male	120	H	0	0	0	0	0	0
57	4	Buffering	Alone_Control	Male	180	I	0	0	0	0	0	0
58	4	Buffering	Alone_Control	Male	240	J	0	0	0	0	0	0
59	4	Buffering	Alone_Control	Male	300	K	0	0	12.87	0.1287	12.87	0.1287
60	4	Buffering	Alone_Control	Male	360	L	0	0	9.01	0.0901	9.01	0.0901
61	4	Buffering	Alone_Control	Male	420	M	0	0	0	0	0	0
62	4	Buffering	Alone_Control	Male	480	N	0	0	0.9	0.009	0.9	0.009
63	4	Buffering	Alone_Control	Male	540	O	0	0	0	0	0	0
64	4	Buffering	Alone_Control	Male	600	P	0	0	0.54	0.0054	0.54	0.0054
65	5	Buffering	Alone_Control	Male	-300	A	0	0	0	0	0	0
66	5	Buffering	Alone_Control	Male	-240	B	0.5	0.005	0	0	0.5	0.005
67	5	Buffering	Alone_Control	Male	-180	C	0	0	0	0	0	0
68	5	Buffering	Alone_Control	Male	-120	D	0	0	0	0	0	0
69	5	Buffering	Alone_Control	Male	-60	E	0	0	0	0	0	0
70	5	Buffering	Alone_Control	Male	0	F	0	0	0	0	0	0
71	5	Buffering	Alone_Control	Male	60	G	0	0	0	0	0	0
72	5	Buffering	Alone_Control	Male	120	H	0	0	0	0	0	0
73	5	Buffering	Alone_Control	Male	180	I	0	0	0	0	0	0
74	5	Buffering	Alone_Control	Male	240	J	0	0	0.33	0.0033	0.33	0.0033
75	5	Buffering	Alone_Control	Male	300	K	0	0	0	0	0	0
76	5	Buffering	Alone_Control	Male	360	L	0	0	0	0	0	0
77	5	Buffering	Alone_Control	Male	420	M	0	0	0	0	0	0
78	5	Buffering	Alone_Control	Male	480	N	0	0	0	0	0	0
79	5	Buffering	Alone_Control	Male	540	O	0	0	0	0	0	0
80	5	Buffering	Alone_Control	Male	600	P	0	0	0	0	0	0
81	6	Buffering	Alone_Control	Male	-300	A	0	0	0	0	0	0
82	6	Buffering	Alone_Control	Male	-240	B	0.666667	0.00666667	2.8	0.028	3.46667	0.0346667
83	6	Buffering	Alone_Control	Male	-180	C	0	0	3.84	0.0384	3.84	0.0384
84	6	Buffering	Alone_Control	Male	-120	D	0	0	0	0	0	0
85	6	Buffering	Alone_Control	Male	-60	E	0	0	0	0	0	0
86	6	Buffering	Alone_Control	Male	0	F	0	0	0	0	0	0
87	6	Buffering	Alone_Control	Male	60	G	0	0	0	0	0	0
88	6	Buffering	Alone_Control	Male	120	H	0	0	0	0	0	0
89	6	Buffering	Alone_Control	Male	180	I	0	0	0.53	0.0053	0.53	0.0053
90	6	Buffering	Alone_Control	Male	240	J	0	0	0	0	0	0
91	6	Buffering	Alone_Control	Male	300	K	0	0	0	0	0	0
92	6	Buffering	Alone_Control	Male	360	L	0	0	0	0	0	0
93	6	Buffering	Alone_Control	Male	420	M	0	0	0	0	0	0
94	6	Buffering	Alone_Control	Male	480	N	0	0	0	0	0	0
95	6	Buffering	Alone_Control	Male	540	O	0	0	1.6	0.016	1.6	0.016
96	6	Buffering	Alone_Control	Male	600	P	0	0	0	0	0	0
97	7	Buffering	Alone_Control	Male	-300	A	0	0	0	0	0	0
98	7	Buffering	Alone_Control	Male	-240	B	70.6667	0.706667	0	0	70.6667	0.706667
99	7	Buffering	Alone_Control	Male	-180	C	54.0667	0.540667	5.77	0.0577	59.8367	0.598367
100	7	Buffering	Alone_Control	Male	-120	D	88.3333	0.883333	0	0	88.3333	0.883333
101	7	Buffering	Alone_Control	Male	-60	E	32.55	0.3255	0	0	32.55	0.3255
102	7	Buffering	Alone_Control	Male	0	F	47.1833	0.471833	0	0	47.1833	0.471833
103	7	Buffering	Alone_Control	Male	60	G	51.45	0.5145	9.5	0.095	60.95	0.6095
104	7	Buffering	Alone_Control	Male	120	H	18.4	0.184	8.1	0.081	26.5	0.265
105	7	Buffering	Alone_Control	Male	180	I	14.5333	0.145333	0	0	14.5333	0.145333
106	7	Buffering	Alone_Control	Male	240	J	0	0	0	0	0	0
107	7	Buffering	Alone_Control	Male	300	K	19.2833	0.192833	0	0	19.2833	0.192833
108	7	Buffering	Alone_Control	Male	360	L	0	0	0	0	0	0
109	7	Buffering	Alone_Control	Male	420	M	22.2667	0.222667	0	0	22.2667	0.222667
110	7	Buffering	Alone_Control	Male	480	N	0	0	4.11	0.0411	4.11	0.0411
111	7	Buffering	Alone_Control	Male	540	O	0.733333	0.00733333	4.5	0.045	5.23333	0.0523333
112	7	Buffering	Alone_Control	Male	600	P	47.2667	0.472667	9.96	0.0996	57.2267	0.572267
113	8	Buffering	Alone_Control	Male	-300	A	0	0	0	0	0	0
114	8	Buffering	Alone_Control	Male	-240	B	22.1	0.221	0	0	22.1	0.221
115	8	Buffering	Alone_Control	Male	-180	C	15.7667	0.157667	0	0	15.7667	0.157667
116	8	Buffering	Alone_Control	Male	-120	D	15.1167	0.151167	1.5	0.015	16.6167	0.166167
117	8	Buffering	Alone_Control	Male	-60	E	6.23333	0.0623333	0	0	6.23333	0.0623333
118	8	Buffering	Alone_Control	Male	0	F	2.38333	0.0238333	0	0	2.38333	0.0238333
119	8	Buffering	Alone_Control	Male	60	G	0.283333	0.00283333	0	0	0.283333	0.00283333
120	8	Buffering	Alone_Control	Male	120	H	9.56667	0.0956667	0	0	9.56667	0.0956667
121	8	Buffering	Alone_Control	Male	180	I	8.11667	0.0811667	0	0	8.11667	0.0811667
122	8	Buffering	Alone_Control	Male	240	J	0	0	3.6	0.036	3.6	0.036
123	8	Buffering	Alone_Control	Male	300	K	5.33333	0.0533333	0	0	5.33333	0.0533333
124	8	Buffering	Alone_Control	Male	360	L	0	0	0	0	0	0
125	8	Buffering	Alone_Control	Male	420	M	0	0	0	0	0	0
126	8	Buffering	Alone_Control	Male	480	N	0	0	0	0	0	0
127	8	Buffering	Alone_Control	Male	540	O	0	0	0	0	0	0
128	8	Buffering	Alone_Control	Male	600	P	25.2833	0.252833	0	0	25.2833	0.252833
129	9	Buffering	Alone_Control	Male	-300	A	0	0	0	0	0	0
130	9	Buffering	Alone_Control	Male	-240	B	0.383333	0.00383333	4.83	0.0483	5.21333	0.0521333
131	9	Buffering	Alone_Control	Male	-180	C	0	0	8.77	0.0877	8.77	0.0877
132	9	Buffering	Alone_Control	Male	-120	D	0	0	8.17	0.0817	8.17	0.0817
133	9	Buffering	Alone_Control	Male	-60	E	0	0	0	0	0	0
134	9	Buffering	Alone_Control	Male	0	F	0	0	1.83	0.0183	1.83	0.0183
135	9	Buffering	Alone_Control	Male	60	G	0	0	0	0	0	0
136	9	Buffering	Alone_Control	Male	120	H	0	0	8.73	0.0873	8.73	0.0873
137	9	Buffering	Alone_Control	Male	180	I	0	0	3.17	0.0317	3.17	0.0317
138	9	Buffering	Alone_Control	Male	240	J	0	0	6.1	0.061	6.1	0.061
139	9	Buffering	Alone_Control	Male	300	K	0	0	5.13	0.0513	5.13	0.0513
140	9	Buffering	Alone_Control	Male	360	L	0	0	0	0	0	0
141	9	Buffering	Alone_Control	Male	420	M	0	0	4.6	0.046	4.6	0.046
142	9	Buffering	Alone_Control	Male	480	N	0	0	2.49	0.0249	2.49	0.0249
143	9	Buffering	Alone_Control	Male	540	O	0	0	0	0	0	0
144	9	Buffering	Alone_Control	Male	600	P	0	0	6.46	0.0646	6.46	0.0646
145	10	Buffering	Alone_Control	Male	-300	A	0	0	0	0	0	0
146	10	Buffering	Alone_Control	Male	-240	B	3.5	0.035	7.23	0.0723	10.73	0.1073
147	10	Buffering	Alone_Control	Male	-180	C	0	0	0.2	0.002	0.2	0.002
148	10	Buffering	Alone_Control	Male	-120	D	0	0	0	0	0	0
149	10	Buffering	Alone_Control	Male	-60	E	0	0	0	0	0	0
150	10	Buffering	Alone_Control	Male	0	F	0	0	8.53	0.0853	8.53	0.0853
151	10	Buffering	Alone_Control	Male	60	G	0	0	3.34	0.0334	3.34	0.0334
152	10	Buffering	Alone_Control	Male	120	H	0	0	0	0	0	0
153	10	Buffering	Alone_Control	Male	180	I	0	0	0	0	0	0
154	10	Buffering	Alone_Control	Male	240	J	0	0	0	0	0	0
155	10	Buffering	Alone_Control	Male	300	K	0	0	0	0	0	0
156	10	Buffering	Alone_Control	Male	360	L	0	0	0.06	0.0006	0.06	0.0006
157	10	Buffering	Alone_Control	Male	420	M	0	0	0	0	0	0
158	10	Buffering	Alone_Control	Male	480	N	0	0	0	0	0	0
159	10	Buffering	Alone_Control	Male	540	O	0	0	0	0	0	0
160	10	Buffering	Alone_Control	Male	600	P	0	0	6.93	0.0693	6.93	0.0693
161	11	Buffering	Alone_Control	Male	-300	A	0	0	0	0	0	0
162	11	Buffering	Alone_Control	Male	-240	B	3.5	0.035	0	0	3.5	0.035
163	11	Buffering	Alone_Control	Male	-180	C	0	0	1.76	0.0176	1.76	0.0176
164	11	Buffering	Alone_Control	Male	-120	D	0	0	0	0	0	0
165	11	Buffering	Alone_Control	Male	-60	E	0	0	0	0	0	0
166	11	Buffering	Alone_Control	Male	0	F	0	0	0	0	0	0
167	11	Buffering	Alone_Control	Male	60	G	0	0	1.91	0.0191	1.91	0.0191
168	11	Buffering	Alone_Control	Male	120	H	0	0	0	0	0	0
169	11	Buffering	Alone_Control	Male	180	I	0	0	0	0	0	0
170	11	Buffering	Alone_Control	Male	240	J	0	0	0	0	0	0
171	11	Buffering	Alone_Control	Male	300	K	0	0	0	0	0	0
172	11	Buffering	Alone_Control	Male	360	L	0	0	0	0	0	0
173	11	Buffering	Alone_Control	Male	420	M	0	0	0	0	0	0
174	11	Buffering	Alone_Control	Male	480	N	0	0	12.71	0.1271	12.71	0.1271
175	11	Buffering	Alone_Control	Male	540	O	0	0	0	0	0	0
176	11	Buffering	Alone_Control	Male	600	P	0	0	0	0	0	0
177	12	Buffering	Alone_Control	Male	-300	A	0	0	0	0	0	0
178	12	Buffering	Alone_Control	Male	-240	B	49.2833	0.492833	2.67	0.0267	51.9533	0.519533
179	12	Buffering	Alone_Control	Male	-180	C	72.2833	0.722833	0	0	72.2833	0.722833
180	12	Buffering	Alone_Control	Male	-120	D	32.1333	0.321333	0	0	32.1333	0.321333
181	12	Buffering	Alone_Control	Male	-60	E	9.36667	0.0936667	0	0	9.36667	0.0936667
182	12	Buffering	Alone_Control	Male	0	F	19.2	0.192	0	0	19.2	0.192
183	12	Buffering	Alone_Control	Male	60	G	24.0833	0.240833	0.24	0.0024	24.3233	0.243233
184	12	Buffering	Alone_Control	Male	120	H	4.11667	0.0411667	0	0	4.11667	0.0411667
185	12	Buffering	Alone_Control	Male	180	I	3.21667	0.0321667	0	0	3.21667	0.0321667
186	12	Buffering	Alone_Control	Male	240	J	20	0.2	0	0	20	0.2
187	12	Buffering	Alone_Control	Male	300	K	2.28333	0.0228333	9.77	0.0977	12.0533	0.120533
188	12	Buffering	Alone_Control	Male	360	L	0	0	0	0	0	0
189	12	Buffering	Alone_Control	Male	420	M	8.4	0.084	0	0	8.4	0.084
190	12	Buffering	Alone_Control	Male	480	N	8.33333	0.0833333	0	0	8.33333	0.0833333
191	12	Buffering	Alone_Control	Male	540	O	1.66667	0.0166667	0	0	1.66667	0.0166667
192	12	Buffering	Alone_Control	Male	600	P	0	0	0	0	0	0
193	13	Buffering	Alone_Control	Male	-300	A	0	0	0	0	0	0
194	13	Buffering	Alone_Control	Male	-240	B	0.45	0.0045	0	0	0.45	0.0045
195	13	Buffering	Alone_Control	Male	-180	C	0	0	0	0	0	0
196	13	Buffering	Alone_Control	Male	-120	D	0	0	0	0	0	0
197	13	Buffering	Alone_Control	Male	-60	E	0	0	0	0	0	0
198	13	Buffering	Alone_Control	Male	0	F	0	0	0	0	0	0
199	13	Buffering	Alone_Control	Male	60	G	0	0	0	0	0	0
200	13	Buffering	Alone_Control	Male	120	H	0	0	0	0	0	0
201	13	Buffering	Alone_Control	Male	180	I	0	0	0	0	0	0
202	13	Buffering	Alone_Control	Male	240	J	0	0	0	0	0	0
203	13	Buffering	Alone_Control	Male	300	K	0	0	0	0	0	0
204	13	Buffering	Alone_Control	Male	360	L	0	0	0	0	0	0
205	13	Buffering	Alone_Control	Male	420	M	0	0	0	0	0	0
206	13	Buffering	Alone_Control	Male	480	N	0	0	0	0	0	0
207	13	Buffering	Alone_Control	Male	540	O	0	0	0	0	0	0
208	13	Buffering	Alone_Control	Male	600	P	0	0	0	0	0	0
209	14	Buffering	Alone_Control	Male	-300	A	0	0	0	0	0	0
210	14	Buffering	Alone_Control	Male	-240	B	8.26667	0.0826667	0	0	8.26667	0.0826667
211	14	Buffering	Alone_Control	Male	-180	C	1.26667	0.0126667	0	0	1.26667	0.0126667
212	14	Buffering	Alone_Control	Male	-120	D	0	0	0	0	0	0
213	14	Buffering	Alone_Control	Male	-60	E	0	0	2.2	0.022	2.2	0.022
214	14	Buffering	Alone_Control	Male	0	F	7.16667	0.0716667	0	0	7.16667	0.0716667
215	14	Buffering	Alone_Control	Male	60	G	0	0	13.33	0.1333	13.33	0.1333
216	14	Buffering	Alone_Control	Male	120	H	0	0	0	0	0	0
217	14	Buffering	Alone_Control	Male	180	I	0	0	0	0	0	0
218	14	Buffering	Alone_Control	Male	240	J	11.2833	0.112833	0.64	0.0064	11.9233	0.119233
219	14	Buffering	Alone_Control	Male	300	K	14.3	0.143	0	0	14.3	0.143
220	14	Buffering	Alone_Control	Male	360	L	7.6	0.076	3.17	0.0317	10.77	0.1077
221	14	Buffering	Alone_Control	Male	420	M	64.6833	0.646833	0	0	64.6833	0.646833
222	14	Buffering	Alone_Control	Male	480	N	3.75	0.0375	0	0	3.75	0.0375
223	14	Buffering	Alone_Control	Male	540	O	17.5167	0.175167	0	0	17.5167	0.175167
224	14	Buffering	Alone_Control	Male	600	P	1.28333	0.0128333	0	0	1.28333	0.0128333
225	15	Buffering	Alone_Control	Male	-300	A	0	0	0	0	0	0
226	15	Buffering	Alone_Control	Male	-240	B	3.5	0.035	0	0	3.5	0.035
227	15	Buffering	Alone_Control	Male	-180	C	0	0	0	0	0	0
228	15	Buffering	Alone_Control	Male	-120	D	0	0	0	0	0	0
229	15	Buffering	Alone_Control	Male	-60	E	0	0	0	0	0	0
230	15	Buffering	Alone_Control	Male	0	F	0	0	0	0	0	0
231	15	Buffering	Alone_Control	Male	60	G	0	0	0	0	0	0
232	15	Buffering	Alone_Control	Male	120	H	0	0	0	0	0	0
233	15	Buffering	Alone_Control	Male	180	I	0	0	0	0	0	0
234	15	Buffering	Alone_Control	Male	240	J	0	0	0	0	0	0
235	15	Buffering	Alone_Control	Male	300	K	0	0	0	0	0	0
236	15	Buffering	Alone_Control	Male	360	L	0	0	0	0	0	0
237	15	Buffering	Alone_Control	Male	420	M	0	0	0	0	0	0
238	15	Buffering	Alone_Control	Male	480	N	0	0	0	0	0	0
239	15	Buffering	Alone_Control	Male	540	O	0	0	0	0	0	0
240	15	Buffering	Alone_Control	Male	600	P	0	0	0	0	0	0
241	16	Buffering	Alone_Control	Male	-300	A	0	0	0	0	0	0
242	16	Buffering	Alone_Control	Male	-240	B	16.2333	0.162333	0	0	16.2333	0.162333
243	16	Buffering	Alone_Control	Male	-180	C	4.66667	0.0466667	0	0	4.66667	0.0466667
244	16	Buffering	Alone_Control	Male	-120	D	61.7833	0.617833	0	0	61.7833	0.617833
245	16	Buffering	Alone_Control	Male	-60	E	75.8167	0.758167	0	0	75.8167	0.758167
246	16	Buffering	Alone_Control	Male	0	F	6.05	0.0605	1.11	0.0111	7.16	0.0716
247	16	Buffering	Alone_Control	Male	60	G	0	0	15.17	0.1517	15.17	0.1517
248	16	Buffering	Alone_Control	Male	120	H	0	0	7.76	0.0776	7.76	0.0776
249	16	Buffering	Alone_Control	Male	180	I	0	0	0	0	0	0
250	16	Buffering	Alone_Control	Male	240	J	0	0	0	0	0	0
251	16	Buffering	Alone_Control	Male	300	K	0	0	0	0	0	0
252	16	Buffering	Alone_Control	Male	360	L	0	0	0	0	0	0
253	16	Buffering	Alone_Control	Male	420	M	0	0	0	0	0	0
254	16	Buffering	Alone_Control	Male	480	N	0	0	0	0	0	0
255	16	Buffering	Alone_Control	Male	540	O	0	0	6.8	0.068	6.8	0.068
256	16	Buffering	Alone_Control	Male	600	P	0	0	0	0	0	0
257	17	Buffering	Alone_Control	Male	-300	A	0	0	0	0	0	0
258	17	Buffering	Alone_Control	Male	-240	B	3.5	0.035	0	0	3.5	0.035
259	17	Buffering	Alone_Control	Male	-180	C	0	0	0	0	0	0
260	17	Buffering	Alone_Control	Male	-120	D	0	0	0	0	0	0
261	17	Buffering	Alone_Control	Male	-60	E	0	0	0	0	0	0
262	17	Buffering	Alone_Control	Male	0	F	0	0	0	0	0	0
263	17	Buffering	Alone_Control	Male	60	G	0	0	0	0	0	0
264	17	Buffering	Alone_Control	Male	120	H	0	0	13.26	0.1326	13.26	0.1326
265	17	Buffering	Alone_Control	Male	180	I	47.9333	0.479333	0	0	47.9333	0.479333
266	17	Buffering	Alone_Control	Male	240	J	0	0	5.43	0.0543	5.43	0.0543
267	17	Buffering	Alone_Control	Male	300	K	22.5	0.225	0	0	22.5	0.225
268	17	Buffering	Alone_Control	Male	360	L	13.9	0.139	0	0	13.9	0.139
269	17	Buffering	Alone_Control	Male	420	M	23.7667	0.237667	1.24	0.0124	25.0067	0.250067
270	17	Buffering	Alone_Control	Male	480	N	0	0	0	0	0	0
271	17	Buffering	Alone_Control	Male	540	O	0	0	0.3	0.003	0.3	0.003
272	17	Buffering	Alone_Control	Male	600	P	0	0	0	0	0	0
273	18	Buffering	Alone_Control	Male	-300	A	0	0	0	0	0	0
274	18	Buffering	Alone_Control	Male	-240	B	0.05	0.0005	12.13	0.1213	12.18	0.1218
275	18	Buffering	Alone_Control	Male	-180	C	0	0	7.33	0.0733	7.33	0.0733
276	18	Buffering	Alone_Control	Male	-120	D	0	0	17.23	0.1723	17.23	0.1723
277	18	Buffering	Alone_Control	Male	-60	E	0	0	14.8	0.148	14.8	0.148
278	18	Buffering	Alone_Control	Male	0	F	0	0	6.78	0.0678	6.78	0.0678
279	18	Buffering	Alone_Control	Male	60	G	0	0	30.69	0.3069	30.69	0.3069
280	18	Buffering	Alone_Control	Male	120	H	0	0	0	0	0	0
281	18	Buffering	Alone_Control	Male	180	I	0	0	0	0	0	0
282	18	Buffering	Alone_Control	Male	240	J	0	0	0	0	0	0
283	18	Buffering	Alone_Control	Male	300	K	0	0	0	0	0	0
284	18	Buffering	Alone_Control	Male	360	L	0	0	0	0	0	0
285	18	Buffering	Alone_Control	Male	420	M	0	0	0	0	0	0
286	18	Buffering	Alone_Control	Male	480	N	0	0	9.94	0.0994	9.94	0.0994
287	18	Buffering	Alone_Control	Male	540	O	0	0	60	0.6	60	0.6
288	18	Buffering	Alone_Control	Male	600	P	0	0	55.25	0.5525	55.25	0.5525
289	19	Buffering	Alone_Control	Male	-300	A	0	0	0	0	0	0
290	19	Buffering	Alone_Control	Male	-240	B	0.166667	0.00166667	0	0	0.166667	0.00166667
291	19	Buffering	Alone_Control	Male	-180	C	0	0	0	0	0	0
292	19	Buffering	Alone_Control	Male	-120	D	0	0	0	0	0	0
293	19	Buffering	Alone_Control	Male	-60	E	0	0	0	0	0	0
294	19	Buffering	Alone_Control	Male	0	F	0	0	0	0	0	0
295	19	Buffering	Alone_Control	Male	60	G	0	0	0	0	0	0
296	19	Buffering	Alone_Control	Male	120	H	0	0	0	0	0	0
297	19	Buffering	Alone_Control	Male	180	I	0	0	0	0	0	0
298	19	Buffering	Alone_Control	Male	240	J	0	0	0	0	0	0
299	19	Buffering	Alone_Control	Male	300	K	0	0	0	0	0	0
300	19	Buffering	Alone_Control	Male	360	L	0	0	0	0	0	0
301	19	Buffering	Alone_Control	Male	420	M	0	0	0	0	0	0
302	19	Buffering	Alone_Control	Male	480	N	0	0	0	0	0	0
303	19	Buffering	Alone_Control	Male	540	O	0	0	0	0	0	0
304	19	Buffering	Alone_Control	Male	600	P	0	0	0	0	0	0
305	20	Buffering	Alone_Control	Male	-300	A	0	0	0	0	0	0
306	20	Buffering	Alone_Control	Male	-240	B	3.5	0.035	0	0	3.5	0.035
307	20	Buffering	Alone_Control	Male	-180	C	0	0	0	0	0	0
308	20	Buffering	Alone_Control	Male	-120	D	0	0	0	0	0	0
309	20	Buffering	Alone_Control	Male	-60	E	19.7333	0.197333	0	0	19.7333	0.197333
310	20	Buffering	Alone_Control	Male	0	F	46.4333	0.464333	7.03	0.0703	53.4633	0.534633
311	20	Buffering	Alone_Control	Male	60	G	0	0	0	0	0	0
312	20	Buffering	Alone_Control	Male	120	H	12.55	0.1255	0	0	12.55	0.1255
313	20	Buffering	Alone_Control	Male	180	I	7.55	0.0755	0	0	7.55	0.0755
314	20	Buffering	Alone_Control	Male	240	J	8.71667	0.0871667	0	0	8.71667	0.0871667
315	20	Buffering	Alone_Control	Male	300	K	15.7833	0.157833	1.3	0.013	17.0833	0.170833
316	20	Buffering	Alone_Control	Male	360	L	16.8833	0.168833	0	0	16.8833	0.168833
317	20	Buffering	Alone_Control	Male	420	M	0	0	0	0	0	0
318	20	Buffering	Alone_Control	Male	480	N	0	0	1.79	0.0179	1.79	0.0179
319	20	Buffering	Alone_Control	Male	540	O	0	0	0	0	0	0
320	20	Buffering	Alone_Control	Male	600	P	0	0	0	0	0	0
321	21	Buffering	Alone_Treated	Male	-300	A	0	0	0	0	0	0
322	21	Buffering	Alone_Treated	Male	-240	B	40.9333	0.409333	0	0	40.9333	0.409333
323	21	Buffering	Alone_Treated	Male	-180	C	15.2667	0.152667	0	0	15.2667	0.152667
324	21	Buffering	Alone_Treated	Male	-120	D	18.2667	0.182667	0	0	18.2667	0.182667
325	21	Buffering	Alone_Treated	Male	-60	E	0.933333	0.00933333	0	0	0.933333	0.00933333
326	21	Buffering	Alone_Treated	Male	0	F	2.26667	0.0226667	0	0	2.26667	0.0226667
327	21	Buffering	Alone_Treated	Male	60	G	2.86667	0.0286667	10.96	0.1096	13.8267	0.138267
328	21	Buffering	Alone_Treated	Male	120	H	55	0.55	0	0	55	0.55
329	21	Buffering	Alone_Treated	Male	180	I	79.4	0.794	0	0	79.4	0.794
330	21	Buffering	Alone_Treated	Male	240	J	99.9333	0.999333	0	0	99.9333	0.999333
331	21	Buffering	Alone_Treated	Male	300	K	100	1	0	0	100	1
332	21	Buffering	Alone_Treated	Male	360	L	100	1	0	0	100	1
333	21	Buffering	Alone_Treated	Male	420	M	100	1	0	0	100	1
334	21	Buffering	Alone_Treated	Male	480	N	100	1	0	0	100	1
335	21	Buffering	Alone_Treated	Male	540	O	100	1	0	0	100	1
336	21	Buffering	Alone_Treated	Male	600	P	95.2	0.952	0	0	95.2	0.952
337	22	Buffering	Alone_Treated	Male	-300	A	0	0	0	0	0	0
338	22	Buffering	Alone_Treated	Male	-240	B	1.6	0.016	0	0	1.6	0.016
339	22	Buffering	Alone_Treated	Male	-180	C	0	0	0	0	0	0
340	22	Buffering	Alone_Treated	Male	-120	D	0	0	0	0	0	0
341	22	Buffering	Alone_Treated	Male	-60	E	0	0	0	0	0	0
342	22	Buffering	Alone_Treated	Male	0	F	0	0	0.16	0.0016	0.16	0.0016
343	22	Buffering	Alone_Treated	Male	60	G	0	0	4.24	0.0424	4.24	0.0424
344	22	Buffering	Alone_Treated	Male	120	H	0	0	0	0	0	0
345	22	Buffering	Alone_Treated	Male	180	I	0	0	0	0	0	0
346	22	Buffering	Alone_Treated	Male	240	J	0	0	0	0	0	0
347	22	Buffering	Alone_Treated	Male	300	K	0	0	0	0	0	0
348	22	Buffering	Alone_Treated	Male	360	L	0	0	0	0	0	0
349	22	Buffering	Alone_Treated	Male	420	M	0	0	0	0	0	0
350	22	Buffering	Alone_Treated	Male	480	N	0	0	0	0	0	0
351	22	Buffering	Alone_Treated	Male	540	O	0	0	0	0	0	0
352	22	Buffering	Alone_Treated	Male	600	P	0	0	0	0	0	0
353	23	Buffering	Alone_Treated	Male	-300	A	0	0	0	0	0	0
354	23	Buffering	Alone_Treated	Male	-240	B	4.2	0.042	0	0	4.2	0.042
355	23	Buffering	Alone_Treated	Male	-180	C	0	0	0	0	0	0
356	23	Buffering	Alone_Treated	Male	-120	D	0	0	0	0	0	0
357	23	Buffering	Alone_Treated	Male	-60	E	0	0	0	0	0	0
358	23	Buffering	Alone_Treated	Male	0	F	0	0	0	0	0	0
359	23	Buffering	Alone_Treated	Male	60	G	0	0	8.6	0.086	8.6	0.086
360	23	Buffering	Alone_Treated	Male	120	H	0	0	8.96	0.0896	8.96	0.0896
361	23	Buffering	Alone_Treated	Male	180	I	0	0	16.92	0.1692	16.92	0.1692
362	23	Buffering	Alone_Treated	Male	240	J	0	0	6.4	0.064	6.4	0.064
363	23	Buffering	Alone_Treated	Male	300	K	0	0	0	0	0	0
364	23	Buffering	Alone_Treated	Male	360	L	0	0	0	0	0	0
365	23	Buffering	Alone_Treated	Male	420	M	0	0	9.6	0.096	9.6	0.096
366	23	Buffering	Alone_Treated	Male	480	N	0	0	2.88	0.0288	2.88	0.0288
367	23	Buffering	Alone_Treated	Male	540	O	0	0	1	0.01	1	0.01
368	23	Buffering	Alone_Treated	Male	600	P	0	0	0	0	0	0
369	24	Buffering	Alone_Treated	Male	-300	A	0	0	0	0	0	0
370	24	Buffering	Alone_Treated	Male	-240	B	0	0	2.32	0.0232	2.32	0.0232
371	24	Buffering	Alone_Treated	Male	-180	C	0	0	0	0	0	0
372	24	Buffering	Alone_Treated	Male	-120	D	0	0	0	0	0	0
373	24	Buffering	Alone_Treated	Male	-60	E	0	0	0	0	0	0
374	24	Buffering	Alone_Treated	Male	0	F	0	0	0	0	0	0
375	24	Buffering	Alone_Treated	Male	60	G	37.5333	0.375333	0	0	37.5333	0.375333
376	24	Buffering	Alone_Treated	Male	120	H	100	1	0	0	100	1
377	24	Buffering	Alone_Treated	Male	180	I	100	1	0	0	100	1
378	24	Buffering	Alone_Treated	Male	240	J	100	1	0	0	100	1
379	24	Buffering	Alone_Treated	Male	300	K	100	1	0	0	100	1
380	24	Buffering	Alone_Treated	Male	360	L	100	1	0	0	100	1
381	24	Buffering	Alone_Treated	Male	420	M	100	1	0	0	100	1
382	24	Buffering	Alone_Treated	Male	480	N	100	1	0	0	100	1
383	24	Buffering	Alone_Treated	Male	540	O	100	1	0	0	100	1
384	24	Buffering	Alone_Treated	Male	600	P	85.0667	0.850667	0	0	85.0667	0.850667
385	25	Buffering	Alone_Treated	Male	-300	A	0	0	0	0	0	0
386	25	Buffering	Alone_Treated	Male	-240	B	4.2	0.042	0	0	4.2	0.042
387	25	Buffering	Alone_Treated	Male	-180	C	0	0	0	0	0	0
388	25	Buffering	Alone_Treated	Male	-120	D	0	0	0	0	0	0
389	25	Buffering	Alone_Treated	Male	-60	E	0	0	0	0	0	0
390	25	Buffering	Alone_Treated	Male	0	F	0	0	0	0	0	0
391	25	Buffering	Alone_Treated	Male	60	G	54.5333	0.545333	0	0	54.5333	0.545333
392	25	Buffering	Alone_Treated	Male	120	H	58.6	0.586	0	0	58.6	0.586
393	25	Buffering	Alone_Treated	Male	180	I	100	1	0	0	100	1
394	25	Buffering	Alone_Treated	Male	240	J	100	1	0	0	100	1
395	25	Buffering	Alone_Treated	Male	300	K	91.9333	0.919333	0	0	91.9333	0.919333
396	25	Buffering	Alone_Treated	Male	360	L	100	1	0	0	100	1
397	25	Buffering	Alone_Treated	Male	420	M	93.6667	0.936667	0	0	93.6667	0.936667
398	25	Buffering	Alone_Treated	Male	480	N	63.7333	0.637333	0	0	63.7333	0.637333
399	25	Buffering	Alone_Treated	Male	540	O	53.4	0.534	0	0	53.4	0.534
400	25	Buffering	Alone_Treated	Male	600	P	4.06667	0.0406667	0	0	4.06667	0.0406667
401	26	Buffering	Alone_Treated	Male	-300	A	0	0	0	0	0	0
402	26	Buffering	Alone_Treated	Male	-240	B	9.8	0.098	0	0	9.8	0.098
403	26	Buffering	Alone_Treated	Male	-180	C	81.1333	0.811333	0	0	81.1333	0.811333
404	26	Buffering	Alone_Treated	Male	-120	D	0	0	0	0	0	0
405	26	Buffering	Alone_Treated	Male	-60	E	0	0	0	0	0	0
406	26	Buffering	Alone_Treated	Male	0	F	29.8667	0.298667	0	0	29.8667	0.298667
407	26	Buffering	Alone_Treated	Male	60	G	1.2	0.012	0	0	1.2	0.012
408	26	Buffering	Alone_Treated	Male	120	H	0	0	0	0	0	0
409	26	Buffering	Alone_Treated	Male	180	I	72	0.72	0	0	72	0.72
410	26	Buffering	Alone_Treated	Male	240	J	100	1	0	0	100	1
411	26	Buffering	Alone_Treated	Male	300	K	100	1	0	0	100	1
412	26	Buffering	Alone_Treated	Male	360	L	100	1	0	0	100	1
413	26	Buffering	Alone_Treated	Male	420	M	100	1	0	0	100	1
414	26	Buffering	Alone_Treated	Male	480	N	100	1	0	0	100	1
415	26	Buffering	Alone_Treated	Male	540	O	100	1	0	0	100	1
416	26	Buffering	Alone_Treated	Male	600	P	95.2	0.952	0	0	95.2	0.952
417	27	Buffering	Alone_Treated	Male	-300	A	0	0	0	0	0	0
418	27	Buffering	Alone_Treated	Male	-240	B	4.2	0.042	0	0	4.2	0.042
419	27	Buffering	Alone_Treated	Male	-180	C	0	0	0.96	0.0096	0.96	0.0096
420	27	Buffering	Alone_Treated	Male	-120	D	0	0	2.28	0.0228	2.28	0.0228
421	27	Buffering	Alone_Treated	Male	-60	E	0	0	3.56	0.0356	3.56	0.0356
422	27	Buffering	Alone_Treated	Male	0	F	0	0	0	0	0	0
423	27	Buffering	Alone_Treated	Male	60	G	0	0	4.96	0.0496	4.96	0.0496
424	27	Buffering	Alone_Treated	Male	120	H	0	0	12	0.12	12	0.12
425	27	Buffering	Alone_Treated	Male	180	I	52.6	0.526	4.28	0.0428	56.88	0.5688
426	27	Buffering	Alone_Treated	Male	240	J	100	1	0	0	100	1
427	27	Buffering	Alone_Treated	Male	300	K	56.1333	0.561333	0	0	56.1333	0.561333
428	27	Buffering	Alone_Treated	Male	360	L	0	0	0	0	0	0
429	27	Buffering	Alone_Treated	Male	420	M	0	0	0	0	0	0
430	27	Buffering	Alone_Treated	Male	480	N	0	0	1.16	0.0116	1.16	0.0116
431	27	Buffering	Alone_Treated	Male	540	O	0	0	0	0	0	0
432	27	Buffering	Alone_Treated	Male	600	P	0	0	0	0	0	0
433	28	Buffering	Alone_Treated	Male	-300	A	0	0	0	0	0	0
434	28	Buffering	Alone_Treated	Male	-240	B	1	0.01	0	0	1	0.01
435	28	Buffering	Alone_Treated	Male	-180	C	0	0	0	0	0	0
436	28	Buffering	Alone_Treated	Male	-120	D	0	0	0	0	0	0
437	28	Buffering	Alone_Treated	Male	-60	E	0	0	3.6	0.036	3.6	0.036
438	28	Buffering	Alone_Treated	Male	0	F	0	0	0	0	0	0
439	28	Buffering	Alone_Treated	Male	60	G	0	0	0	0	0	0
440	28	Buffering	Alone_Treated	Male	120	H	0	0	0	0	0	0
441	28	Buffering	Alone_Treated	Male	180	I	38.0667	0.380667	13.6	0.136	51.6667	0.516667
442	28	Buffering	Alone_Treated	Male	240	J	98.9333	0.989333	0	0	98.9333	0.989333
443	28	Buffering	Alone_Treated	Male	300	K	92	0.92	0	0	92	0.92
444	28	Buffering	Alone_Treated	Male	360	L	100	1	0	0	100	1
445	28	Buffering	Alone_Treated	Male	420	M	100	1	0	0	100	1
446	28	Buffering	Alone_Treated	Male	480	N	100	1	0	0	100	1
447	28	Buffering	Alone_Treated	Male	540	O	100	1	0	0	100	1
448	28	Buffering	Alone_Treated	Male	600	P	95.2	0.952	0	0	95.2	0.952
449	29	Buffering	Alone_Treated	Male	-300	A	0	0	0	0	0	0
450	29	Buffering	Alone_Treated	Male	-240	B	4.2	0.042	0	0	4.2	0.042
451	29	Buffering	Alone_Treated	Male	-180	C	0	0	0	0	0	0
452	29	Buffering	Alone_Treated	Male	-120	D	0	0	0	0	0	0
453	29	Buffering	Alone_Treated	Male	-60	E	0	0	0	0	0	0
454	29	Buffering	Alone_Treated	Male	0	F	0	0	0	0	0	0
455	29	Buffering	Alone_Treated	Male	60	G	47.4	0.474	0	0	47.4	0.474
456	29	Buffering	Alone_Treated	Male	120	H	100	1	0	0	100	1
457	29	Buffering	Alone_Treated	Male	180	I	100	1	0	0	100	1
458	29	Buffering	Alone_Treated	Male	240	J	100	1	0	0	100	1
459	29	Buffering	Alone_Treated	Male	300	K	100	1	0	0	100	1
460	29	Buffering	Alone_Treated	Male	360	L	100	1	0	0	100	1
461	29	Buffering	Alone_Treated	Male	420	M	100	1	0	0	100	1
462	29	Buffering	Alone_Treated	Male	480	N	100	1	0	0	100	1
463	29	Buffering	Alone_Treated	Male	540	O	100	1	0	0	100	1
464	29	Buffering	Alone_Treated	Male	600	P	95	0.95	0	0	95	0.95
465	30	Buffering	Alone_Treated	Male	-300	A	0	0	0	0	0	0
466	30	Buffering	Alone_Treated	Male	-240	B	4.2	0.042	0	0	4.2	0.042
467	30	Buffering	Alone_Treated	Male	-180	C	0	0	0	0	0	0
468	30	Buffering	Alone_Treated	Male	-120	D	0	0	0	0	0	0
469	30	Buffering	Alone_Treated	Male	-60	E	0	0	0	0	0	0
470	30	Buffering	Alone_Treated	Male	0	F	0	0	0	0	0	0
471	30	Buffering	Alone_Treated	Male	60	G	59.1333	0.591333	0	0	59.1333	0.591333
472	30	Buffering	Alone_Treated	Male	120	H	100	1	0	0	100	1
473	30	Buffering	Alone_Treated	Male	180	I	100	1	0	0	100	1
474	30	Buffering	Alone_Treated	Male	240	J	100	1	0	0	100	1
475	30	Buffering	Alone_Treated	Male	300	K	100	1	0	0	100	1
476	30	Buffering	Alone_Treated	Male	360	L	100	1	0	0	100	1
477	30	Buffering	Alone_Treated	Male	420	M	100	1	0	0	100	1
478	30	Buffering	Alone_Treated	Male	480	N	100	1	0	0	100	1
479	30	Buffering	Alone_Treated	Male	540	O	100	1	0	0	100	1
480	30	Buffering	Alone_Treated	Male	600	P	95.2	0.952	0	0	95.2	0.952
481	31	Buffering	Alone_Treated	Male	-300	A	0	0	0	0	0	0
482	31	Buffering	Alone_Treated	Male	-240	B	3.46667	0.0346667	2.2	0.022	5.66667	0.0566667
483	31	Buffering	Alone_Treated	Male	-180	C	0	0	0	0	0	0
484	31	Buffering	Alone_Treated	Male	-120	D	0	0	0	0	0	0
485	31	Buffering	Alone_Treated	Male	-60	E	0	0	0	0	0	0
486	31	Buffering	Alone_Treated	Male	0	F	0	0	0	0	0	0
487	31	Buffering	Alone_Treated	Male	60	G	38.0667	0.380667	11.4	0.114	49.4667	0.494667
488	31	Buffering	Alone_Treated	Male	120	H	100	1	0	0	100	1
489	31	Buffering	Alone_Treated	Male	180	I	100	1	0	0	100	1
490	31	Buffering	Alone_Treated	Male	240	J	100	1	0	0	100	1
491	31	Buffering	Alone_Treated	Male	300	K	100	1	0	0	100	1
492	31	Buffering	Alone_Treated	Male	360	L	100	1	0	0	100	1
493	31	Buffering	Alone_Treated	Male	420	M	100	1	0	0	100	1
494	31	Buffering	Alone_Treated	Male	480	N	100	1	0	0	100	1
495	31	Buffering	Alone_Treated	Male	540	O	100	1	0	0	100	1
496	31	Buffering	Alone_Treated	Male	600	P	92.4	0.924	0	0	92.4	0.924
497	32	Buffering	Alone_Treated	Male	-300	A	0	0	0	0	0	0
498	32	Buffering	Alone_Treated	Male	-240	B	4.2	0.042	0	0	4.2	0.042
499	32	Buffering	Alone_Treated	Male	-180	C	0	0	0	0	0	0
500	32	Buffering	Alone_Treated	Male	-120	D	0	0	0	0	0	0
501	32	Buffering	Alone_Treated	Male	-60	E	0	0	0	0	0	0
502	32	Buffering	Alone_Treated	Male	0	F	0	0	0	0	0	0
503	32	Buffering	Alone_Treated	Male	60	G	26	0.26	0	0	26	0.26
504	32	Buffering	Alone_Treated	Male	120	H	100	1	0	0	100	1
505	32	Buffering	Alone_Treated	Male	180	I	94.7333	0.947333	0	0	94.7333	0.947333
506	32	Buffering	Alone_Treated	Male	240	J	80.2	0.802	0	0	80.2	0.802
507	32	Buffering	Alone_Treated	Male	300	K	83.2667	0.832667	0	0	83.2667	0.832667
508	32	Buffering	Alone_Treated	Male	360	L	82.3333	0.823333	0	0	82.3333	0.823333
509	32	Buffering	Alone_Treated	Male	420	M	100	1	0	0	100	1
510	32	Buffering	Alone_Treated	Male	480	N	65.6	0.656	0	0	65.6	0.656
511	32	Buffering	Alone_Treated	Male	540	O	0	0	0	0	0	0
512	32	Buffering	Alone_Treated	Male	600	P	0	0	0	0	0	0
513	33	Buffering	Alone_Treated	Male	-300	A	0	0	0	0	0	0
514	33	Buffering	Alone_Treated	Male	-240	B	3.16667	0.0316667	44.12	0.4412	47.2867	0.472867
515	33	Buffering	Alone_Treated	Male	-180	C	0	0	46.11	0.4611	46.11	0.4611
516	33	Buffering	Alone_Treated	Male	-120	D	0	0	25.3	0.253	25.3	0.253
517	33	Buffering	Alone_Treated	Male	-60	E	0	0	12.94	0.1294	12.94	0.1294
518	33	Buffering	Alone_Treated	Male	0	F	0	0	13.81	0.1381	13.81	0.1381
519	33	Buffering	Alone_Treated	Male	60	G	63.5	0.635	12.42	0.1242	75.92	0.7592
520	33	Buffering	Alone_Treated	Male	120	H	100	1	0	0	100	1
521	33	Buffering	Alone_Treated	Male	180	I	100	1	0	0	100	1
522	33	Buffering	Alone_Treated	Male	240	J	100	1	0	0	100	1
523	33	Buffering	Alone_Treated	Male	300	K	100	1	0	0	100	1
524	33	Buffering	Alone_Treated	Male	360	L	100	1	0	0	100	1
525	33	Buffering	Alone_Treated	Male	420	M	12.3167	0.123167	7.87	0.0787	20.1867	0.201867
526	33	Buffering	Alone_Treated	Male	480	N	0	0	4.2	0.042	4.2	0.042
527	33	Buffering	Alone_Treated	Male	540	O	0	0	15.2	0.152	15.2	0.152
528	33	Buffering	Alone_Treated	Male	600	P	0	0	22.8	0.228	22.8	0.228
529	34	Buffering	Alone_Treated	Male	-300	A	0	0	0	0	0	0
530	34	Buffering	Alone_Treated	Male	-240	B	1.83333	0.0183333	1.36	0.0136	3.19333	0.0319333
531	34	Buffering	Alone_Treated	Male	-180	C	0	0	9.67	0.0967	9.67	0.0967
532	34	Buffering	Alone_Treated	Male	-120	D	0	0	1.18	0.0118	1.18	0.0118
533	34	Buffering	Alone_Treated	Male	-60	E	0	0	0.62	0.0062	0.62	0.0062
534	34	Buffering	Alone_Treated	Male	0	F	0	0	0	0	0	0
535	34	Buffering	Alone_Treated	Male	60	G	62.8333	0.628333	7.87	0.0787	70.7033	0.707033
536	34	Buffering	Alone_Treated	Male	120	H	100	1	0	0	100	1
537	34	Buffering	Alone_Treated	Male	180	I	100	1	0	0	100	1
538	34	Buffering	Alone_Treated	Male	240	J	100	1	0	0	100	1
539	34	Buffering	Alone_Treated	Male	300	K	100	1	0	0	100	1
540	34	Buffering	Alone_Treated	Male	360	L	100	1	0	0	100	1
541	34	Buffering	Alone_Treated	Male	420	M	100	1	0	0	100	1
542	34	Buffering	Alone_Treated	Male	480	N	100	1	0	0	100	1
543	34	Buffering	Alone_Treated	Male	540	O	100	1	0	0	100	1
544	34	Buffering	Alone_Treated	Male	600	P	96.0333	0.960333	0	0	96.0333	0.960333
545	35	Buffering	Alone_Treated	Male	-300	A	0	0	0	0	0	0
546	35	Buffering	Alone_Treated	Male	-240	B	3.5	0.035	11.44	0.1144	14.94	0.1494
547	35	Buffering	Alone_Treated	Male	-180	C	0	0	14.01	0.1401	14.01	0.1401
548	35	Buffering	Alone_Treated	Male	-120	D	0	0	28.63	0.2863	28.63	0.2863
549	35	Buffering	Alone_Treated	Male	-60	E	0	0	3.9	0.039	3.9	0.039
550	35	Buffering	Alone_Treated	Male	0	F	0	0	10.88	0.1088	10.88	0.1088
551	35	Buffering	Alone_Treated	Male	60	G	22.9	0.229	16.87	0.1687	39.77	0.3977
552	35	Buffering	Alone_Treated	Male	120	H	100	1	0	0	100	1
553	35	Buffering	Alone_Treated	Male	180	I	100	1	0	0	100	1
554	35	Buffering	Alone_Treated	Male	240	J	100	1	0	0	100	1
555	35	Buffering	Alone_Treated	Male	300	K	100	1	0	0	100	1
556	35	Buffering	Alone_Treated	Male	360	L	100	1	0	0	100	1
557	35	Buffering	Alone_Treated	Male	420	M	25.8167	0.258167	0	0	25.8167	0.258167
558	35	Buffering	Alone_Treated	Male	480	N	66.95	0.6695	0	0	66.95	0.6695
559	35	Buffering	Alone_Treated	Male	540	O	34.4	0.344	4.07	0.0407	38.47	0.3847
560	35	Buffering	Alone_Treated	Male	600	P	52.4333	0.524333	0.17	0.0017	52.6033	0.526033
561	36	Buffering	Alone_Treated	Male	-300	A	0	0	0	0	0	0
562	36	Buffering	Alone_Treated	Male	-240	B	3.5	0.035	0	0	3.5	0.035
563	36	Buffering	Alone_Treated	Male	-180	C	0	0	0	0	0	0
564	36	Buffering	Alone_Treated	Male	-120	D	0	0	0	0	0	0
565	36	Buffering	Alone_Treated	Male	-60	E	0	0	0	0	0	0
566	36	Buffering	Alone_Treated	Male	0	F	0	0	0	0	0	0
567	36	Buffering	Alone_Treated	Male	60	G	0	0	0	0	0	0
568	36	Buffering	Alone_Treated	Male	120	H	0	0	0	0	0	0
569	36	Buffering	Alone_Treated	Male	180	I	0	0	0	0	0	0
570	36	Buffering	Alone_Treated	Male	240	J	0	0	0	0	0	0
571	36	Buffering	Alone_Treated	Male	300	K	0	0	0	0	0	0
572	36	Buffering	Alone_Treated	Male	360	L	0	0	0	0	0	0
573	36	Buffering	Alone_Treated	Male	420	M	48.45	0.4845	0	0	48.45	0.4845
574	36	Buffering	Alone_Treated	Male	480	N	50.8167	0.508167	0	0	50.8167	0.508167
575	36	Buffering	Alone_Treated	Male	540	O	0	0	0	0	0	0
576	36	Buffering	Alone_Treated	Male	600	P	0	0	0	0	0	0
577	37	Buffering	Alone_Treated	Male	-300	A	0	0	0	0	0	0
578	37	Buffering	Alone_Treated	Male	-240	B	0	0	0	0	0	0
579	37	Buffering	Alone_Treated	Male	-180	C	0	0	6.77	0.0677	6.77	0.0677
580	37	Buffering	Alone_Treated	Male	-120	D	0	0	0	0	0	0
581	37	Buffering	Alone_Treated	Male	-60	E	0	0	0	0	0	0
582	37	Buffering	Alone_Treated	Male	0	F	0	0	15.71	0.1571	15.71	0.1571
583	37	Buffering	Alone_Treated	Male	60	G	53.6167	0.536167	17.3	0.173	70.9167	0.709167
584	37	Buffering	Alone_Treated	Male	120	H	97.8833	0.978833	0	0	97.8833	0.978833
585	37	Buffering	Alone_Treated	Male	180	I	89.4167	0.894167	0	0	89.4167	0.894167
586	37	Buffering	Alone_Treated	Male	240	J	100	1	0	0	100	1
587	37	Buffering	Alone_Treated	Male	300	K	100	1	0	0	100	1
588	37	Buffering	Alone_Treated	Male	360	L	96.3333	0.963333	0	0	96.3333	0.963333
589	37	Buffering	Alone_Treated	Male	420	M	100	1	0	0	100	1
590	37	Buffering	Alone_Treated	Male	480	N	100	1	0	0	100	1
591	37	Buffering	Alone_Treated	Male	540	O	100	1	0	0	100	1
592	37	Buffering	Alone_Treated	Male	600	P	96.0333	0.960333	0	0	96.0333	0.960333
593	38	Buffering	Alone_Treated	Male	-300	A	0	0	0	0	0	0
594	38	Buffering	Alone_Treated	Male	-240	B	0.216667	0.00216667	2.83	0.0283	3.04667	0.0304667
595	38	Buffering	Alone_Treated	Male	-180	C	0	0	0	0	0	0
596	38	Buffering	Alone_Treated	Male	-120	D	0	0	0	0	0	0
597	38	Buffering	Alone_Treated	Male	-60	E	0	0	0	0	0	0
598	38	Buffering	Alone_Treated	Male	0	F	0	0	0	0	0	0
599	38	Buffering	Alone_Treated	Male	60	G	55	0.55	13.23	0.1323	68.23	0.6823
600	38	Buffering	Alone_Treated	Male	120	H	99.8333	0.998333	0	0	99.8333	0.998333
601	38	Buffering	Alone_Treated	Male	180	I	100	1	0	0	100	1
602	38	Buffering	Alone_Treated	Male	240	J	100	1	0	0	100	1
603	38	Buffering	Alone_Treated	Male	300	K	100	1	0	0	100	1
604	38	Buffering	Alone_Treated	Male	360	L	96.6667	0.966667	0	0	96.6667	0.966667
605	38	Buffering	Alone_Treated	Male	420	M	100	1	0	0	100	1
606	38	Buffering	Alone_Treated	Male	480	N	76.8333	0.768333	0	0	76.8333	0.768333
607	38	Buffering	Alone_Treated	Male	540	O	100	1	0	0	100	1
608	38	Buffering	Alone_Treated	Male	600	P	96.0333	0.960333	0	0	96.0333	0.960333
609	39	Buffering	Alone_Treated	Male	-300	A	0	0	0	0	0	0
610	39	Buffering	Alone_Treated	Male	-240	B	3.5	0.035	32.52	0.3252	36.02	0.3602
611	39	Buffering	Alone_Treated	Male	-180	C	0	0	22.69	0.2269	22.69	0.2269
612	39	Buffering	Alone_Treated	Male	-120	D	0	0	55.8	0.558	55.8	0.558
613	39	Buffering	Alone_Treated	Male	-60	E	0	0	35.7	0.357	35.7	0.357
614	39	Buffering	Alone_Treated	Male	0	F	0	0	5.74	0.0574	5.74	0.0574
615	39	Buffering	Alone_Treated	Male	60	G	25.5667	0.255667	40.4	0.404	65.9667	0.659667
616	39	Buffering	Alone_Treated	Male	120	H	91.8333	0.918333	0	0	91.8333	0.918333
617	39	Buffering	Alone_Treated	Male	180	I	100	1	0	0	100	1
618	39	Buffering	Alone_Treated	Male	240	J	100	1	0	0	100	1
619	39	Buffering	Alone_Treated	Male	300	K	100	1	0	0	100	1
620	39	Buffering	Alone_Treated	Male	360	L	100	1	0	0	100	1
621	39	Buffering	Alone_Treated	Male	420	M	68.7	0.687	0	0	68.7	0.687
622	39	Buffering	Alone_Treated	Male	480	N	77.1667	0.771667	0	0	77.1667	0.771667
623	39	Buffering	Alone_Treated	Male	540	O	79.7667	0.797667	1.2	0.012	80.9667	0.809667
624	39	Buffering	Alone_Treated	Male	600	P	89.1667	0.891667	0	0	89.1667	0.891667
625	40	Buffering	Alone_Treated	Male	-300	A	0	0	0	0	0	0
626	40	Buffering	Alone_Treated	Male	-240	B	93	0.93	0	0	93	0.93
627	40	Buffering	Alone_Treated	Male	-180	C	41.15	0.4115	0	0	41.15	0.4115
628	40	Buffering	Alone_Treated	Male	-120	D	21.1833	0.211833	0	0	21.1833	0.211833
629	40	Buffering	Alone_Treated	Male	-60	E	5.66667	0.0566667	0	0	5.66667	0.0566667
630	40	Buffering	Alone_Treated	Male	0	F	0	0	2.11	0.0211	2.11	0.0211
631	40	Buffering	Alone_Treated	Male	60	G	44.1167	0.441167	0	0	44.1167	0.441167
632	40	Buffering	Alone_Treated	Male	120	H	41.1167	0.411167	6.47	0.0647	47.5867	0.475867
633	40	Buffering	Alone_Treated	Male	180	I	61.1333	0.611333	7.36	0.0736	68.4933	0.684933
634	40	Buffering	Alone_Treated	Male	240	J	53.45	0.5345	18.63	0.1863	72.08	0.7208
635	40	Buffering	Alone_Treated	Male	300	K	93	0.93	0	0	93	0.93
636	40	Buffering	Alone_Treated	Male	360	L	100	1	0	0	100	1
637	40	Buffering	Alone_Treated	Male	420	M	100	1	0	0	100	1
638	40	Buffering	Alone_Treated	Male	480	N	88	0.88	0	0	88	0.88
639	40	Buffering	Alone_Treated	Male	540	O	100	1	0	0	100	1
640	40	Buffering	Alone_Treated	Male	600	P	87.1	0.871	0	0	87.1	0.871
641	41	Buffering	Social_Control	Male	-300	A	0	0	0	0	0	0
642	41	Buffering	Social_Control	Male	-240	B	0	0	2.4	0.024	2.4	0.024
643	41	Buffering	Social_Control	Male	-180	C	0	0	0	0	0	0
644	41	Buffering	Social_Control	Male	-120	D	0	0	0	0	0	0
645	41	Buffering	Social_Control	Male	-60	E	0	0	0	0	0	0
646	41	Buffering	Social_Control	Male	0	F	0	0	0	0	0	0
647	41	Buffering	Social_Control	Male	60	G	0	0	0	0	0	0
648	41	Buffering	Social_Control	Male	120	H	0	0	0	0	0	0
649	41	Buffering	Social_Control	Male	180	I	0	0	0	0	0	0
650	41	Buffering	Social_Control	Male	240	J	0	0	2.7	0.027	2.7	0.027
651	41	Buffering	Social_Control	Male	300	K	0	0	0	0	0	0
652	41	Buffering	Social_Control	Male	360	L	0	0	0	0	0	0
653	41	Buffering	Social_Control	Male	420	M	0	0	1.4	0.014	1.4	0.014
654	41	Buffering	Social_Control	Male	480	N	0	0	0	0	0	0
655	41	Buffering	Social_Control	Male	540	O	0	0	0	0	0	0
656	41	Buffering	Social_Control	Male	600	P	0	0	0.16	0.0016	0.16	0.0016
657	42	Buffering	Social_Control	Male	-300	A	0	0	0	0	0	0
658	42	Buffering	Social_Control	Male	-240	B	3.5	0.035	0	0	3.5	0.035
659	42	Buffering	Social_Control	Male	-180	C	3.83333	0.0383333	0	0	3.83333	0.0383333
660	42	Buffering	Social_Control	Male	-120	D	2.76667	0.0276667	0.5	0.005	3.26667	0.0326667
661	42	Buffering	Social_Control	Male	-60	E	0	0	2.57	0.0257	2.57	0.0257
662	42	Buffering	Social_Control	Male	0	F	0	0	0	0	0	0
663	42	Buffering	Social_Control	Male	60	G	0	0	4.6	0.046	4.6	0.046
664	42	Buffering	Social_Control	Male	120	H	5.71667	0.0571667	0	0	5.71667	0.0571667
665	42	Buffering	Social_Control	Male	180	I	0	0	15.89	0.1589	15.89	0.1589
666	42	Buffering	Social_Control	Male	240	J	0	0	0	0	0	0
667	42	Buffering	Social_Control	Male	300	K	0	0	4.78	0.0478	4.78	0.0478
668	42	Buffering	Social_Control	Male	360	L	0	0	6.07	0.0607	6.07	0.0607
669	42	Buffering	Social_Control	Male	420	M	0	0	0	0	0	0
670	42	Buffering	Social_Control	Male	480	N	2.78333	0.0278333	0	0	2.78333	0.0278333
671	42	Buffering	Social_Control	Male	540	O	0.566667	0.00566667	5.27	0.0527	5.83667	0.0583667
672	42	Buffering	Social_Control	Male	600	P	0	0	2.46	0.0246	2.46	0.0246
673	43	Buffering	Social_Control	Male	-300	A	0	0	0	0	0	0
674	43	Buffering	Social_Control	Male	-240	B	0	0	2.03	0.0203	2.03	0.0203
675	43	Buffering	Social_Control	Male	-180	C	0	0	2.98	0.0298	2.98	0.0298
676	43	Buffering	Social_Control	Male	-120	D	0	0	7.45	0.0745	7.45	0.0745
677	43	Buffering	Social_Control	Male	-60	E	0	0	0.16	0.0016	0.16	0.0016
678	43	Buffering	Social_Control	Male	0	F	0	0	10.37	0.1037	10.37	0.1037
679	43	Buffering	Social_Control	Male	60	G	0	0	0.46	0.0046	0.46	0.0046
680	43	Buffering	Social_Control	Male	120	H	0	0	9.06	0.0906	9.06	0.0906
681	43	Buffering	Social_Control	Male	180	I	0	0	29.4	0.294	29.4	0.294
682	43	Buffering	Social_Control	Male	240	J	0	0	17.62	0.1762	17.62	0.1762
683	43	Buffering	Social_Control	Male	300	K	0	0	4.34	0.0434	4.34	0.0434
684	43	Buffering	Social_Control	Male	360	L	0	0	1.13	0.0113	1.13	0.0113
685	43	Buffering	Social_Control	Male	420	M	0	0	0	0	0	0
686	43	Buffering	Social_Control	Male	480	N	0	0	0	0	0	0
687	43	Buffering	Social_Control	Male	540	O	0	0	2.86	0.0286	2.86	0.0286
688	43	Buffering	Social_Control	Male	600	P	0	0	0	0	0	0
689	44	Buffering	Social_Control	Male	-300	A	0	0	0	0	0	0
690	44	Buffering	Social_Control	Male	-240	B	3.5	0.035	1.77	0.0177	5.27	0.0527
691	44	Buffering	Social_Control	Male	-180	C	0	0	0	0	0	0
692	44	Buffering	Social_Control	Male	-120	D	0	0	0	0	0	0
693	44	Buffering	Social_Control	Male	-60	E	0	0	3.73	0.0373	3.73	0.0373
694	44	Buffering	Social_Control	Male	0	F	0	0	0	0	0	0
695	44	Buffering	Social_Control	Male	60	G	0	0	0.87	0.0087	0.87	0.0087
696	44	Buffering	Social_Control	Male	120	H	0	0	24.52	0.2452	24.52	0.2452
697	44	Buffering	Social_Control	Male	180	I	0	0	3.42	0.0342	3.42	0.0342
698	44	Buffering	Social_Control	Male	240	J	0	0	0.47	0.0047	0.47	0.0047
699	44	Buffering	Social_Control	Male	300	K	0	0	0	0	0	0
700	44	Buffering	Social_Control	Male	360	L	0	0	2.17	0.0217	2.17	0.0217
701	44	Buffering	Social_Control	Male	420	M	0	0	6.65	0.0665	6.65	0.0665
702	44	Buffering	Social_Control	Male	480	N	0	0	1.54	0.0154	1.54	0.0154
703	44	Buffering	Social_Control	Male	540	O	0	0	0	0	0	0
704	44	Buffering	Social_Control	Male	600	P	0	0	1.76	0.0176	1.76	0.0176
705	45	Buffering	Social_Control	Male	-300	A	0	0	0	0	0	0
706	45	Buffering	Social_Control	Male	-240	B	3.5	0.035	3.3	0.033	6.8	0.068
707	45	Buffering	Social_Control	Male	-180	C	0	0	16.28	0.1628	16.28	0.1628
708	45	Buffering	Social_Control	Male	-120	D	65.3833	0.653833	0	0	65.3833	0.653833
709	45	Buffering	Social_Control	Male	-60	E	0	0	0.3	0.003	0.3	0.003
710	45	Buffering	Social_Control	Male	0	F	0	0	0	0	0	0
711	45	Buffering	Social_Control	Male	60	G	0	0	1.14	0.0114	1.14	0.0114
712	45	Buffering	Social_Control	Male	120	H	0	0	25.64	0.2564	25.64	0.2564
713	45	Buffering	Social_Control	Male	180	I	12.8833	0.128833	3.67	0.0367	16.5533	0.165533
714	45	Buffering	Social_Control	Male	240	J	0	0	0	0	0	0
715	45	Buffering	Social_Control	Male	300	K	0	0	2.43	0.0243	2.43	0.0243
716	45	Buffering	Social_Control	Male	360	L	0	0	2.63	0.0263	2.63	0.0263
717	45	Buffering	Social_Control	Male	420	M	0	0	0	0	0	0
718	45	Buffering	Social_Control	Male	480	N	22.65	0.2265	0	0	22.65	0.2265
719	45	Buffering	Social_Control	Male	540	O	0	0	13.2	0.132	13.2	0.132
720	45	Buffering	Social_Control	Male	600	P	6.88333	0.0688333	0	0	6.88333	0.0688333
721	46	Buffering	Social_Control	Male	-300	A	0	0	0	0	0	0
722	46	Buffering	Social_Control	Male	-240	B	0	0	0	0	0	0
723	46	Buffering	Social_Control	Male	-180	C	0	0	0	0	0	0
724	46	Buffering	Social_Control	Male	-120	D	0	0	0	0	0	0
725	46	Buffering	Social_Control	Male	-60	E	0	0	0	0	0	0
726	46	Buffering	Social_Control	Male	0	F	0	0	12.32	0.1232	12.32	0.1232
727	46	Buffering	Social_Control	Male	60	G	0	0	0	0	0	0
728	46	Buffering	Social_Control	Male	120	H	0	0	5.06	0.0506	5.06	0.0506
729	46	Buffering	Social_Control	Male	180	I	3.61667	0.0361667	3.24	0.0324	6.85667	0.0685667
730	46	Buffering	Social_Control	Male	240	J	0	0	0	0	0	0
731	46	Buffering	Social_Control	Male	300	K	0	0	0	0	0	0
732	46	Buffering	Social_Control	Male	360	L	0	0	0	0	0	0
733	46	Buffering	Social_Control	Male	420	M	0	0	0	0	0	0
734	46	Buffering	Social_Control	Male	480	N	0	0	0	0	0	0
735	46	Buffering	Social_Control	Male	540	O	0	0	0	0	0	0
736	46	Buffering	Social_Control	Male	600	P	0	0	0	0	0	0
737	47	Buffering	Social_Control	Male	-300	A	0	0	0	0	0	0
738	47	Buffering	Social_Control	Male	-240	B	3.5	0.035	0	0	3.5	0.035
739	47	Buffering	Social_Control	Male	-180	C	0	0	0	0	0	0
740	47	Buffering	Social_Control	Male	-120	D	0	0	0	0	0	0
741	47	Buffering	Social_Control	Male	-60	E	0	0	1.03	0.0103	1.03	0.0103
742	47	Buffering	Social_Control	Male	0	F	0	0	0	0	0	0
743	47	Buffering	Social_Control	Male	60	G	0	0	0	0	0	0
744	47	Buffering	Social_Control	Male	120	H	0	0	0	0	0	0
745	47	Buffering	Social_Control	Male	180	I	0	0	0	0	0	0
746	47	Buffering	Social_Control	Male	240	J	0	0	0	0	0	0
747	47	Buffering	Social_Control	Male	300	K	0	0	0.17	0.0017	0.17	0.0017
748	47	Buffering	Social_Control	Male	360	L	0	0	3.1	0.031	3.1	0.031
749	47	Buffering	Social_Control	Male	420	M	0	0	0	0	0	0
750	47	Buffering	Social_Control	Male	480	N	0	0	0	0	0	0
751	47	Buffering	Social_Control	Male	540	O	0	0	0	0	0	0
752	47	Buffering	Social_Control	Male	600	P	0	0	2.1	0.021	2.1	0.021
753	48	Buffering	Social_Control	Male	-300	A	0	0	0	0	0	0
754	48	Buffering	Social_Control	Male	-240	B	1.11667	0.0111667	26.4	0.264	27.5167	0.275167
755	48	Buffering	Social_Control	Male	-180	C	0	0	30.44	0.3044	30.44	0.3044
756	48	Buffering	Social_Control	Male	-120	D	0	0	3.59	0.0359	3.59	0.0359
757	48	Buffering	Social_Control	Male	-60	E	0	0	5.1	0.051	5.1	0.051
758	48	Buffering	Social_Control	Male	0	F	0	0	7.43	0.0743	7.43	0.0743
759	48	Buffering	Social_Control	Male	60	G	0	0	0	0	0	0
760	48	Buffering	Social_Control	Male	120	H	0	0	0.93	0.0093	0.93	0.0093
761	48	Buffering	Social_Control	Male	180	I	0	0	0	0	0	0
762	48	Buffering	Social_Control	Male	240	J	0	0	4.52	0.0452	4.52	0.0452
763	48	Buffering	Social_Control	Male	300	K	0	0	0.43	0.0043	0.43	0.0043
764	48	Buffering	Social_Control	Male	360	L	0	0	1.81	0.0181	1.81	0.0181
765	48	Buffering	Social_Control	Male	420	M	0	0	8.9	0.089	8.9	0.089
766	48	Buffering	Social_Control	Male	480	N	0	0	0	0	0	0
767	48	Buffering	Social_Control	Male	540	O	0	0	0.57	0.0057	0.57	0.0057
768	48	Buffering	Social_Control	Male	600	P	0	0	12.5	0.125	12.5	0.125
769	49	Buffering	Social_Control	Male	-300	A	0	0	0	0	0	0
770	49	Buffering	Social_Control	Male	-240	B	2.11667	0.0211667	0.6	0.006	2.71667	0.0271667
771	49	Buffering	Social_Control	Male	-180	C	0	0	0	0	0	0
772	49	Buffering	Social_Control	Male	-120	D	0	0	2.6	0.026	2.6	0.026
773	49	Buffering	Social_Control	Male	-60	E	0	0	1.77	0.0177	1.77	0.0177
774	49	Buffering	Social_Control	Male	0	F	0	0	3.79	0.0379	3.79	0.0379
775	49	Buffering	Social_Control	Male	60	G	0	0	5.1	0.051	5.1	0.051
776	49	Buffering	Social_Control	Male	120	H	0	0	1.47	0.0147	1.47	0.0147
777	49	Buffering	Social_Control	Male	180	I	0	0	0.38	0.0038	0.38	0.0038
778	49	Buffering	Social_Control	Male	240	J	0	0	7.7	0.077	7.7	0.077
779	49	Buffering	Social_Control	Male	300	K	0	0	1.06	0.0106	1.06	0.0106
780	49	Buffering	Social_Control	Male	360	L	0	0	4.39	0.0439	4.39	0.0439
781	49	Buffering	Social_Control	Male	420	M	0	0	0.65	0.0065	0.65	0.0065
782	49	Buffering	Social_Control	Male	480	N	0	0	7.75	0.0775	7.75	0.0775
783	49	Buffering	Social_Control	Male	540	O	0	0	4.48	0.0448	4.48	0.0448
784	49	Buffering	Social_Control	Male	600	P	0	0	0	0	0	0
785	50	Buffering	Social_Control	Male	-300	A	0	0	0	0	0	0
786	50	Buffering	Social_Control	Male	-240	B	0.333333	0.00333333	13.3	0.133	13.6333	0.136333
787	50	Buffering	Social_Control	Male	-180	C	0	0	6.5	0.065	6.5	0.065
788	50	Buffering	Social_Control	Male	-120	D	0	0	0	0	0	0
789	50	Buffering	Social_Control	Male	-60	E	0	0	0	0	0	0
790	50	Buffering	Social_Control	Male	0	F	5.23333	0.0523333	37.64	0.3764	42.8733	0.428733
791	50	Buffering	Social_Control	Male	60	G	94.7667	0.947667	0	0	94.7667	0.947667
792	50	Buffering	Social_Control	Male	120	H	0	0	42.8	0.428	42.8	0.428
793	50	Buffering	Social_Control	Male	180	I	0	0	2.73	0.0273	2.73	0.0273
794	50	Buffering	Social_Control	Male	240	J	0	0	0.95	0.0095	0.95	0.0095
795	50	Buffering	Social_Control	Male	300	K	0	0	2.8	0.028	2.8	0.028
796	50	Buffering	Social_Control	Male	360	L	0	0	1.57	0.0157	1.57	0.0157
797	50	Buffering	Social_Control	Male	420	M	0	0	0	0	0	0
798	50	Buffering	Social_Control	Male	480	N	0	0	4.06	0.0406	4.06	0.0406
799	50	Buffering	Social_Control	Male	540	O	7.5	0.075	0	0	7.5	0.075
800	50	Buffering	Social_Control	Male	600	P	2.5	0.025	3	0.03	5.5	0.055
801	51	Buffering	Social_Control	Male	-300	A	0	0	0	0	0	0
802	51	Buffering	Social_Control	Male	-240	B	0	0	0	0	0	0
803	51	Buffering	Social_Control	Male	-180	C	0	0	0	0	0	0
804	51	Buffering	Social_Control	Male	-120	D	0	0	0	0	0	0
805	51	Buffering	Social_Control	Male	-60	E	0	0	0	0	0	0
806	51	Buffering	Social_Control	Male	0	F	0	0	0	0	0	0
807	51	Buffering	Social_Control	Male	60	G	0	0	0.77	0.0077	0.77	0.0077
808	51	Buffering	Social_Control	Male	120	H	0	0	0	0	0	0
809	51	Buffering	Social_Control	Male	180	I	0	0	0	0	0	0
810	51	Buffering	Social_Control	Male	240	J	0	0	0	0	0	0
811	51	Buffering	Social_Control	Male	300	K	0	0	33.78	0.3378	33.78	0.3378
812	51	Buffering	Social_Control	Male	360	L	0	0	0	0	0	0
813	51	Buffering	Social_Control	Male	420	M	0	0	0	0	0	0
814	51	Buffering	Social_Control	Male	480	N	0	0	0	0	0	0
815	51	Buffering	Social_Control	Male	540	O	0	0	1.97	0.0197	1.97	0.0197
816	51	Buffering	Social_Control	Male	600	P	0	0	5.74	0.0574	5.74	0.0574
817	52	Buffering	Social_Control	Male	-300	A	0	0	0	0	0	0
818	52	Buffering	Social_Control	Male	-240	B	0.166667	0.00166667	10.63	0.1063	10.7967	0.107967
819	52	Buffering	Social_Control	Male	-180	C	0	0	0	0	0	0
820	52	Buffering	Social_Control	Male	-120	D	0	0	19.2	0.192	19.2	0.192
821	52	Buffering	Social_Control	Male	-60	E	0	0	58.04	0.5804	58.04	0.5804
822	52	Buffering	Social_Control	Male	0	F	0	0	47.72	0.4772	47.72	0.4772
823	52	Buffering	Social_Control	Male	60	G	0	0	17.37	0.1737	17.37	0.1737
824	52	Buffering	Social_Control	Male	120	H	0	0	24.44	0.2444	24.44	0.2444
825	52	Buffering	Social_Control	Male	180	I	0	0	3.58	0.0358	3.58	0.0358
826	52	Buffering	Social_Control	Male	240	J	0	0	0	0	0	0
827	52	Buffering	Social_Control	Male	300	K	0	0	0.76	0.0076	0.76	0.0076
828	52	Buffering	Social_Control	Male	360	L	0	0	0.7	0.007	0.7	0.007
829	52	Buffering	Social_Control	Male	420	M	0	0	1.73	0.0173	1.73	0.0173
830	52	Buffering	Social_Control	Male	480	N	0	0	1.2	0.012	1.2	0.012
831	52	Buffering	Social_Control	Male	540	O	0	0	0.73	0.0073	0.73	0.0073
832	52	Buffering	Social_Control	Male	600	P	0	0	2.87	0.0287	2.87	0.0287
833	53	Buffering	Social_Control	Male	-300	A	0	0	0	0	0	0
834	53	Buffering	Social_Control	Male	-240	B	1.26667	0.0126667	0	0	1.26667	0.0126667
835	53	Buffering	Social_Control	Male	-180	C	0	0	0	0	0	0
836	53	Buffering	Social_Control	Male	-120	D	0	0	0	0	0	0
837	53	Buffering	Social_Control	Male	-60	E	0	0	0	0	0	0
838	53	Buffering	Social_Control	Male	0	F	0	0	0	0	0	0
839	53	Buffering	Social_Control	Male	60	G	0	0	0	0	0	0
840	53	Buffering	Social_Control	Male	120	H	0	0	0	0	0	0
841	53	Buffering	Social_Control	Male	180	I	0	0	0	0	0	0
842	53	Buffering	Social_Control	Male	240	J	0	0	0	0	0	0
843	53	Buffering	Social_Control	Male	300	K	0	0	0	0	0	0
844	53	Buffering	Social_Control	Male	360	L	0	0	0	0	0	0
845	53	Buffering	Social_Control	Male	420	M	0	0	0	0	0	0
846	53	Buffering	Social_Control	Male	480	N	0	0	0.93	0.0093	0.93	0.0093
847	53	Buffering	Social_Control	Male	540	O	0	0	1.23	0.0123	1.23	0.0123
848	53	Buffering	Social_Control	Male	600	P	0	0	0	0	0	0
849	54	Buffering	Social_Control	Male	-300	A	0	0	0	0	0	0
850	54	Buffering	Social_Control	Male	-240	B	3.5	0.035	0	0	3.5	0.035
851	54	Buffering	Social_Control	Male	-180	C	29.95	0.2995	0	0	29.95	0.2995
852	54	Buffering	Social_Control	Male	-120	D	15.55	0.1555	0	0	15.55	0.1555
853	54	Buffering	Social_Control	Male	-60	E	6.38333	0.0638333	0	0	6.38333	0.0638333
854	54	Buffering	Social_Control	Male	0	F	0	0	0	0	0	0
855	54	Buffering	Social_Control	Male	60	G	0	0	9.34	0.0934	9.34	0.0934
856	54	Buffering	Social_Control	Male	120	H	0	0	0.64	0.0064	0.64	0.0064
857	54	Buffering	Social_Control	Male	180	I	0	0	2.46	0.0246	2.46	0.0246
858	54	Buffering	Social_Control	Male	240	J	0	0	0	0	0	0
859	54	Buffering	Social_Control	Male	300	K	0	0	0	0	0	0
860	54	Buffering	Social_Control	Male	360	L	0	0	0	0	0	0
861	54	Buffering	Social_Control	Male	420	M	0	0	0	0	0	0
862	54	Buffering	Social_Control	Male	480	N	0	0	0	0	0	0
863	54	Buffering	Social_Control	Male	540	O	0	0	0	0	0	0
864	54	Buffering	Social_Control	Male	600	P	0	0	0	0	0	0
865	55	Buffering	Social_Control	Male	-300	A	0	0	0	0	0	0
866	55	Buffering	Social_Control	Male	-240	B	3.5	0.035	1.03	0.0103	4.53	0.0453
867	55	Buffering	Social_Control	Male	-180	C	0	0	2.61	0.0261	2.61	0.0261
868	55	Buffering	Social_Control	Male	-120	D	0	0	7.23	0.0723	7.23	0.0723
869	55	Buffering	Social_Control	Male	-60	E	0	0	0	0	0	0
870	55	Buffering	Social_Control	Male	0	F	0	0	0	0	0	0
871	55	Buffering	Social_Control	Male	60	G	0	0	0	0	0	0
872	55	Buffering	Social_Control	Male	120	H	0	0	0	0	0	0
873	55	Buffering	Social_Control	Male	180	I	0	0	0	0	0	0
874	55	Buffering	Social_Control	Male	240	J	0	0	5.27	0.0527	5.27	0.0527
875	55	Buffering	Social_Control	Male	300	K	0	0	1.44	0.0144	1.44	0.0144
876	55	Buffering	Social_Control	Male	360	L	0	0	0	0	0	0
877	55	Buffering	Social_Control	Male	420	M	0	0	11.8	0.118	11.8	0.118
878	55	Buffering	Social_Control	Male	480	N	0	0	2.24	0.0224	2.24	0.0224
879	55	Buffering	Social_Control	Male	540	O	0	0	0	0	0	0
880	55	Buffering	Social_Control	Male	600	P	0	0	0	0	0	0
881	56	Buffering	Social_Control	Male	-300	A	0	0	0	0	0	0
882	56	Buffering	Social_Control	Male	-240	B	3.5	0.035	1.06	0.0106	4.56	0.0456
883	56	Buffering	Social_Control	Male	-180	C	0	0	0	0	0	0
884	56	Buffering	Social_Control	Male	-120	D	0	0	0	0	0	0
885	56	Buffering	Social_Control	Male	-60	E	0	0	0	0	0	0
886	56	Buffering	Social_Control	Male	0	F	0	0	0	0	0	0
887	56	Buffering	Social_Control	Male	60	G	0	0	0	0	0	0
888	56	Buffering	Social_Control	Male	120	H	0	0	0	0	0	0
889	56	Buffering	Social_Control	Male	180	I	0	0	0	0	0	0
890	56	Buffering	Social_Control	Male	240	J	0	0	0	0	0	0
891	56	Buffering	Social_Control	Male	300	K	0	0	1.23	0.0123	1.23	0.0123
892	56	Buffering	Social_Control	Male	360	L	0	0	12.66	0.1266	12.66	0.1266
893	56	Buffering	Social_Control	Male	420	M	0	0	1	0.01	1	0.01
894	56	Buffering	Social_Control	Male	480	N	0	0	0	0	0	0
895	56	Buffering	Social_Control	Male	540	O	0	0	0	0	0	0
896	56	Buffering	Social_Control	Male	600	P	0	0	3.33	0.0333	3.33	0.0333
897	57	Buffering	Social_Control	Male	-300	A	0	0	0	0	0	0
898	57	Buffering	Social_Control	Male	-240	B	0.45	0.0045	0	0	0.45	0.0045
899	57	Buffering	Social_Control	Male	-180	C	0	0	1.7	0.017	1.7	0.017
900	57	Buffering	Social_Control	Male	-120	D	0	0	32.2	0.322	32.2	0.322
901	57	Buffering	Social_Control	Male	-60	E	6	0.06	8.4	0.084	14.4	0.144
902	57	Buffering	Social_Control	Male	0	F	75.8833	0.758833	0	0	75.8833	0.758833
903	57	Buffering	Social_Control	Male	60	G	0	0	0	0	0	0
904	57	Buffering	Social_Control	Male	120	H	3	0.03	0	0	3	0.03
905	57	Buffering	Social_Control	Male	180	I	0	0	0	0	0	0
906	57	Buffering	Social_Control	Male	240	J	0	0	0	0	0	0
907	57	Buffering	Social_Control	Male	300	K	0	0	0	0	0	0
908	57	Buffering	Social_Control	Male	360	L	0	0	0	0	0	0
909	57	Buffering	Social_Control	Male	420	M	0	0	0	0	0	0
910	57	Buffering	Social_Control	Male	480	N	0	0	0	0	0	0
911	57	Buffering	Social_Control	Male	540	O	0	0	1.7	0.017	1.7	0.017
912	57	Buffering	Social_Control	Male	600	P	0	0	0	0	0	0
913	58	Buffering	Social_Control	Male	-300	A	0	0	0	0	0	0
914	58	Buffering	Social_Control	Male	-240	B	0	0	0	0	0	0
915	58	Buffering	Social_Control	Male	-180	C	0	0	0	0	0	0
916	58	Buffering	Social_Control	Male	-120	D	0	0	0	0	0	0
917	58	Buffering	Social_Control	Male	-60	E	0	0	0	0	0	0
918	58	Buffering	Social_Control	Male	0	F	0	0	0	0	0	0
919	58	Buffering	Social_Control	Male	60	G	0	0	0	0	0	0
920	58	Buffering	Social_Control	Male	120	H	0	0	0	0	0	0
921	58	Buffering	Social_Control	Male	180	I	0	0	0	0	0	0
922	58	Buffering	Social_Control	Male	240	J	0	0	0	0	0	0
923	58	Buffering	Social_Control	Male	300	K	0	0	0	0	0	0
924	58	Buffering	Social_Control	Male	360	L	0	0	0	0	0	0
925	58	Buffering	Social_Control	Male	420	M	0	0	0	0	0	0
926	58	Buffering	Social_Control	Male	480	N	0	0	0	0	0	0
927	58	Buffering	Social_Control	Male	540	O	0	0	0	0	0	0
928	58	Buffering	Social_Control	Male	600	P	0	0	0	0	0	0
929	59	Buffering	Social_Control	Male	-300	A	0	0	0	0	0	0
930	59	Buffering	Social_Control	Male	-240	B	3.5	0.035	0	0	3.5	0.035
931	59	Buffering	Social_Control	Male	-180	C	0	0	0	0	0	0
932	59	Buffering	Social_Control	Male	-120	D	0	0	0	0	0	0
933	59	Buffering	Social_Control	Male	-60	E	0	0	0	0	0	0
934	59	Buffering	Social_Control	Male	0	F	0	0	0	0	0	0
935	59	Buffering	Social_Control	Male	60	G	0	0	0	0	0	0
936	59	Buffering	Social_Control	Male	120	H	0	0	0	0	0	0
937	59	Buffering	Social_Control	Male	180	I	0	0	0	0	0	0
938	59	Buffering	Social_Control	Male	240	J	0	0	0	0	0	0
939	59	Buffering	Social_Control	Male	300	K	0	0	0	0	0	0
940	59	Buffering	Social_Control	Male	360	L	0	0	0	0	0	0
941	59	Buffering	Social_Control	Male	420	M	0	0	1.1	0.011	1.1	0.011
942	59	Buffering	Social_Control	Male	480	N	0	0	0	0	0	0
943	59	Buffering	Social_Control	Male	540	O	0	0	0	0	0	0
944	59	Buffering	Social_Control	Male	600	P	0	0	0	0	0	0
945	60	Buffering	Social_Control	Male	-300	A	0	0	0	0	0	0
946	60	Buffering	Social_Control	Male	-240	B	23.5	0.235	4.29	0.0429	27.79	0.2779
947	60	Buffering	Social_Control	Male	-180	C	0	0	2.86	0.0286	2.86	0.0286
948	60	Buffering	Social_Control	Male	-120	D	0	0	11.92	0.1192	11.92	0.1192
949	60	Buffering	Social_Control	Male	-60	E	0	0	15.06	0.1506	15.06	0.1506
950	60	Buffering	Social_Control	Male	0	F	0	0	0.03	0.0003	0.03	0.0003
951	60	Buffering	Social_Control	Male	60	G	35	0.35	8	0.08	43	0.43
952	60	Buffering	Social_Control	Male	120	H	22.6667	0.226667	0	0	22.6667	0.226667
953	60	Buffering	Social_Control	Male	180	I	34.7667	0.347667	0	0	34.7667	0.347667
954	60	Buffering	Social_Control	Male	240	J	61.2833	0.612833	0	0	61.2833	0.612833
955	60	Buffering	Social_Control	Male	300	K	10.2667	0.102667	0	0	10.2667	0.102667
956	60	Buffering	Social_Control	Male	360	L	0.616667	0.00616667	0	0	0.616667	0.00616667
957	60	Buffering	Social_Control	Male	420	M	0	0	2.3	0.023	2.3	0.023
958	60	Buffering	Social_Control	Male	480	N	17.8167	0.178167	1.57	0.0157	19.3867	0.193867
959	60	Buffering	Social_Control	Male	540	O	10.5	0.105	0	0	10.5	0.105
960	60	Buffering	Social_Control	Male	600	P	12.15	0.1215	0	0	12.15	0.1215
961	61	Buffering	Social_Treated	Male	-300	A	0	0	0	0	0	0
962	61	Buffering	Social_Treated	Male	-240	B	1.83333	0.0183333	0	0	1.83333	0.0183333
963	61	Buffering	Social_Treated	Male	-180	C	0	0	0	0	0	0
964	61	Buffering	Social_Treated	Male	-120	D	0	0	1.04	0.0104	1.04	0.0104
965	61	Buffering	Social_Treated	Male	-60	E	0	0	0.43	0.0043	0.43	0.0043
966	61	Buffering	Social_Treated	Male	0	F	0	0	2.17	0.0217	2.17	0.0217
967	61	Buffering	Social_Treated	Male	60	G	0	0	13.17	0.1317	13.17	0.1317
968	61	Buffering	Social_Treated	Male	120	H	0	0	0	0	0	0
969	61	Buffering	Social_Treated	Male	180	I	0	0	0	0	0	0
970	61	Buffering	Social_Treated	Male	240	J	0	0	0	0	0	0
971	61	Buffering	Social_Treated	Male	300	K	0	0	4.54	0.0454	4.54	0.0454
972	61	Buffering	Social_Treated	Male	360	L	0	0	0.62	0.0062	0.62	0.0062
973	61	Buffering	Social_Treated	Male	420	M	0	0	0	0	0	0
974	61	Buffering	Social_Treated	Male	480	N	0	0	20.23	0.2023	20.23	0.2023
975	61	Buffering	Social_Treated	Male	540	O	18.2167	0.182167	4.83	0.0483	23.0467	0.230467
976	61	Buffering	Social_Treated	Male	600	P	6.06667	0.0606667	0	0	6.06667	0.0606667
977	62	Buffering	Social_Treated	Male	-300	A	0	0	0	0	0	0
978	62	Buffering	Social_Treated	Male	-240	B	0	0	0	0	0	0
979	62	Buffering	Social_Treated	Male	-180	C	0	0	0	0	0	0
980	62	Buffering	Social_Treated	Male	-120	D	0	0	0	0	0	0
981	62	Buffering	Social_Treated	Male	-60	E	0	0	0	0	0	0
982	62	Buffering	Social_Treated	Male	0	F	0	0	0	0	0	0
983	62	Buffering	Social_Treated	Male	60	G	0	0	0	0	0	0
984	62	Buffering	Social_Treated	Male	120	H	0	0	0	0	0	0
985	62	Buffering	Social_Treated	Male	180	I	0	0	0	0	0	0
986	62	Buffering	Social_Treated	Male	240	J	0	0	0	0	0	0
987	62	Buffering	Social_Treated	Male	300	K	6.53333	0.0653333	0	0	6.53333	0.0653333
988	62	Buffering	Social_Treated	Male	360	L	12.9333	0.129333	0	0	12.9333	0.129333
989	62	Buffering	Social_Treated	Male	420	M	48.8	0.488	0	0	48.8	0.488
990	62	Buffering	Social_Treated	Male	480	N	24.3333	0.243333	0	0	24.3333	0.243333
991	62	Buffering	Social_Treated	Male	540	O	0	0	0	0	0	0
992	62	Buffering	Social_Treated	Male	600	P	0	0	0	0	0	0
993	63	Buffering	Social_Treated	Male	-300	A	0	0	0	0	0	0
994	63	Buffering	Social_Treated	Male	-240	B	0	0	0	0	0	0
995	63	Buffering	Social_Treated	Male	-180	C	35.5333	0.355333	0	0	35.5333	0.355333
996	63	Buffering	Social_Treated	Male	-120	D	32.2	0.322	0	0	32.2	0.322
997	63	Buffering	Social_Treated	Male	-60	E	0	0	0	0	0	0
998	63	Buffering	Social_Treated	Male	0	F	0	0	0	0	0	0
999	63	Buffering	Social_Treated	Male	60	G	0	0	0	0	0	0
1000	63	Buffering	Social_Treated	Male	120	H	0	0	0	0	0	0
1001	63	Buffering	Social_Treated	Male	180	I	0	0	0	0	0	0
1002	63	Buffering	Social_Treated	Male	240	J	0	0	0	0	0	0
1003	63	Buffering	Social_Treated	Male	300	K	0	0	0	0	0	0
1004	63	Buffering	Social_Treated	Male	360	L	0	0	0	0	0	0
1005	63	Buffering	Social_Treated	Male	420	M	0	0	0	0	0	0
1006	63	Buffering	Social_Treated	Male	480	N	0	0	0	0	0	0
1007	63	Buffering	Social_Treated	Male	540	O	0	0	0	0	0	0
1008	63	Buffering	Social_Treated	Male	600	P	0	0	0	0	0	0
1009	64	Buffering	Social_Treated	Male	-300	A	0	0	0	0	0	0
1010	64	Buffering	Social_Treated	Male	-240	B	4.2	0.042	0	0	4.2	0.042
1011	64	Buffering	Social_Treated	Male	-180	C	0	0	0	0	0	0
1012	64	Buffering	Social_Treated	Male	-120	D	0	0	0	0	0	0
1013	64	Buffering	Social_Treated	Male	-60	E	0	0	0	0	0	0
1014	64	Buffering	Social_Treated	Male	0	F	0	0	0	0	0	0
1015	64	Buffering	Social_Treated	Male	60	G	0	0	0	0	0	0
1016	64	Buffering	Social_Treated	Male	120	H	0	0	0	0	0	0
1017	64	Buffering	Social_Treated	Male	180	I	0	0	0	0	0	0
1018	64	Buffering	Social_Treated	Male	240	J	0	0	0	0	0	0
1019	64	Buffering	Social_Treated	Male	300	K	0	0	0	0	0	0
1020	64	Buffering	Social_Treated	Male	360	L	0	0	0	0	0	0
1021	64	Buffering	Social_Treated	Male	420	M	0	0	0	0	0	0
1022	64	Buffering	Social_Treated	Male	480	N	0	0	0	0	0	0
1023	64	Buffering	Social_Treated	Male	540	O	0	0	0	0	0	0
1024	64	Buffering	Social_Treated	Male	600	P	0	0	0	0	0	0
1025	65	Buffering	Social_Treated	Male	-300	A	0	0	0	0	0	0
1026	65	Buffering	Social_Treated	Male	-240	B	2.11667	0.0211667	0	0	2.11667	0.0211667
1027	65	Buffering	Social_Treated	Male	-180	C	0	0	0	0	0	0
1028	65	Buffering	Social_Treated	Male	-120	D	0	0	1.1	0.011	1.1	0.011
1029	65	Buffering	Social_Treated	Male	-60	E	0	0	0.46	0.0046	0.46	0.0046
1030	65	Buffering	Social_Treated	Male	0	F	0	0	2.73	0.0273	2.73	0.0273
1031	65	Buffering	Social_Treated	Male	60	G	0	0	13.03	0.1303	13.03	0.1303
1032	65	Buffering	Social_Treated	Male	120	H	0	0	0	0	0	0
1033	65	Buffering	Social_Treated	Male	180	I	0	0	0	0	0	0
1034	65	Buffering	Social_Treated	Male	240	J	0	0	0.33	0.0033	0.33	0.0033
1035	65	Buffering	Social_Treated	Male	300	K	0	0	4.81	0.0481	4.81	0.0481
1036	65	Buffering	Social_Treated	Male	360	L	0	0	0.62	0.0062	0.62	0.0062
1037	65	Buffering	Social_Treated	Male	420	M	0	0	0	0	0	0
1038	65	Buffering	Social_Treated	Male	480	N	0	0	20.37	0.2037	20.37	0.2037
1039	65	Buffering	Social_Treated	Male	540	O	25.4	0.254	7.96	0.0796	33.36	0.3336
1040	65	Buffering	Social_Treated	Male	600	P	10.7333	0.107333	0	0	10.7333	0.107333
1041	66	Buffering	Social_Treated	Male	-300	A	0	0	0	0	0	0
1042	66	Buffering	Social_Treated	Male	-240	B	0	0	0	0	0	0
1043	66	Buffering	Social_Treated	Male	-180	C	0	0	0	0	0	0
1044	66	Buffering	Social_Treated	Male	-120	D	0	0	0	0	0	0
1045	66	Buffering	Social_Treated	Male	-60	E	0	0	1.96	0.0196	1.96	0.0196
1046	66	Buffering	Social_Treated	Male	0	F	9.4	0.094	0	0	9.4	0.094
1047	66	Buffering	Social_Treated	Male	60	G	20.1667	0.201667	0	0	20.1667	0.201667
1048	66	Buffering	Social_Treated	Male	120	H	7.55	0.0755	0	0	7.55	0.0755
1049	66	Buffering	Social_Treated	Male	180	I	0	0	30.35	0.3035	30.35	0.3035
1050	66	Buffering	Social_Treated	Male	240	J	0	0	25.53	0.2553	25.53	0.2553
1051	66	Buffering	Social_Treated	Male	300	K	0	0	3.99	0.0399	3.99	0.0399
1052	66	Buffering	Social_Treated	Male	360	L	0	0	0	0	0	0
1053	66	Buffering	Social_Treated	Male	420	M	0	0	0	0	0	0
1054	66	Buffering	Social_Treated	Male	480	N	0	0	0	0	0	0
1055	66	Buffering	Social_Treated	Male	540	O	0	0	0	0	0	0
1056	66	Buffering	Social_Treated	Male	600	P	0	0	0	0	0	0
1057	67	Buffering	Social_Treated	Male	-300	A	0	0	0	0	0	0
1058	67	Buffering	Social_Treated	Male	-240	B	0.55	0.0055	0	0	0.55	0.0055
1059	67	Buffering	Social_Treated	Male	-180	C	0	0	7.9	0.079	7.9	0.079
1060	67	Buffering	Social_Treated	Male	-120	D	0	0	10.15	0.1015	10.15	0.1015
1061	67	Buffering	Social_Treated	Male	-60	E	2	0.02	0.84	0.0084	2.84	0.0284
1062	67	Buffering	Social_Treated	Male	0	F	8.28333	0.0828333	4.74	0.0474	13.0233	0.130233
1063	67	Buffering	Social_Treated	Male	60	G	29.3333	0.293333	38.07	0.3807	67.4033	0.674033
1064	67	Buffering	Social_Treated	Male	120	H	35.3333	0.353333	24.2	0.242	59.5333	0.595333
1065	67	Buffering	Social_Treated	Male	180	I	100	1	0	0	100	1
1066	67	Buffering	Social_Treated	Male	240	J	96.8167	0.968167	0	0	96.8167	0.968167
1067	67	Buffering	Social_Treated	Male	300	K	21.25	0.2125	24.2	0.242	45.45	0.4545
1068	67	Buffering	Social_Treated	Male	360	L	100	1	0	0	100	1
1069	67	Buffering	Social_Treated	Male	420	M	100	1	0	0	100	1
1070	67	Buffering	Social_Treated	Male	480	N	62.5	0.625	12.93	0.1293	75.43	0.7543
1071	67	Buffering	Social_Treated	Male	540	O	100	1	0	0	100	1
1072	67	Buffering	Social_Treated	Male	600	P	69.9333	0.699333	5.6	0.056	75.5333	0.755333
1073	68	Buffering	Social_Treated	Male	-300	A	0	0	0	0	0	0
1074	68	Buffering	Social_Treated	Male	-240	B	3.5	0.035	0.63	0.0063	4.13	0.0413
1075	68	Buffering	Social_Treated	Male	-180	C	0	0	0	0	0	0
1076	68	Buffering	Social_Treated	Male	-120	D	0	0	0	0	0	0
1077	68	Buffering	Social_Treated	Male	-60	E	0	0	0	0	0	0
1078	68	Buffering	Social_Treated	Male	0	F	0	0	0	0	0	0
1079	68	Buffering	Social_Treated	Male	60	G	0	0	0	0	0	0
1080	68	Buffering	Social_Treated	Male	120	H	0	0	0	0	0	0
1081	68	Buffering	Social_Treated	Male	180	I	12.1667	0.121667	0.44	0.0044	12.6067	0.126067
1082	68	Buffering	Social_Treated	Male	240	J	0	0	0	0	0	0
1083	68	Buffering	Social_Treated	Male	300	K	0	0	0	0	0	0
1084	68	Buffering	Social_Treated	Male	360	L	0	0	8.77	0.0877	8.77	0.0877
1085	68	Buffering	Social_Treated	Male	420	M	0	0	0	0	0	0
1086	68	Buffering	Social_Treated	Male	480	N	0	0	0.46	0.0046	0.46	0.0046
1087	68	Buffering	Social_Treated	Male	540	O	0	0	13.88	0.1388	13.88	0.1388
1088	68	Buffering	Social_Treated	Male	600	P	0	0	0	0	0	0
1089	69	Buffering	Social_Treated	Male	-300	A	0	0	0	0	0	0
1090	69	Buffering	Social_Treated	Male	-240	B	0	0	2.09	0.0209	2.09	0.0209
1091	69	Buffering	Social_Treated	Male	-180	C	0	0	0	0	0	0
1092	69	Buffering	Social_Treated	Male	-120	D	0	0	0	0	0	0
1093	69	Buffering	Social_Treated	Male	-60	E	0	0	0	0	0	0
1094	69	Buffering	Social_Treated	Male	0	F	0	0	0	0	0	0
1095	69	Buffering	Social_Treated	Male	60	G	0	0	23.12	0.2312	23.12	0.2312
1096	69	Buffering	Social_Treated	Male	120	H	0	0	1.44	0.0144	1.44	0.0144
1097	69	Buffering	Social_Treated	Male	180	I	0	0	0	0	0	0
1098	69	Buffering	Social_Treated	Male	240	J	0	0	0	0	0	0
1099	69	Buffering	Social_Treated	Male	300	K	0	0	0	0	0	0
1100	69	Buffering	Social_Treated	Male	360	L	0	0	0	0	0	0
1101	69	Buffering	Social_Treated	Male	420	M	0	0	4.77	0.0477	4.77	0.0477
1102	69	Buffering	Social_Treated	Male	480	N	0	0	2.33	0.0233	2.33	0.0233
1103	69	Buffering	Social_Treated	Male	540	O	0	0	0	0	0	0
1104	69	Buffering	Social_Treated	Male	600	P	0	0	0	0	0	0
1105	70	Buffering	Social_Treated	Male	-300	A	0	0	0	0	0	0
1106	70	Buffering	Social_Treated	Male	-240	B	3.5	0.035	0	0	3.5	0.035
1107	70	Buffering	Social_Treated	Male	-180	C	0	0	0	0	0	0
1108	70	Buffering	Social_Treated	Male	-120	D	0	0	0	0	0	0
1109	70	Buffering	Social_Treated	Male	-60	E	0	0	0	0	0	0
1110	70	Buffering	Social_Treated	Male	0	F	0	0	0	0	0	0
1111	70	Buffering	Social_Treated	Male	60	G	10.55	0.1055	0	0	10.55	0.1055
1112	70	Buffering	Social_Treated	Male	120	H	0.333333	0.00333333	26.5	0.265	26.8333	0.268333
1113	70	Buffering	Social_Treated	Male	180	I	0	0	54.6	0.546	54.6	0.546
1114	70	Buffering	Social_Treated	Male	240	J	0	0	35.81	0.3581	35.81	0.3581
1115	70	Buffering	Social_Treated	Male	300	K	49.2333	0.492333	3.77	0.0377	53.0033	0.530033
1116	70	Buffering	Social_Treated	Male	360	L	100	1	0	0	100	1
1117	70	Buffering	Social_Treated	Male	420	M	24.3833	0.243833	26.6	0.266	50.9833	0.509833
1118	70	Buffering	Social_Treated	Male	480	N	78.95	0.7895	0	0	78.95	0.7895
1119	70	Buffering	Social_Treated	Male	540	O	50.8667	0.508667	7.51	0.0751	58.3767	0.583767
1120	70	Buffering	Social_Treated	Male	600	P	5.1	0.051	7.33	0.0733	12.43	0.1243
1121	71	Buffering	Social_Treated	Male	-300	A	0	0	0	0	0	0
1122	71	Buffering	Social_Treated	Male	-240	B	0	0	0	0	0	0
1123	71	Buffering	Social_Treated	Male	-180	C	0	0	0	0	0	0
1124	71	Buffering	Social_Treated	Male	-120	D	0	0	0	0	0	0
1125	71	Buffering	Social_Treated	Male	-60	E	0	0	0	0	0	0
1126	71	Buffering	Social_Treated	Male	0	F	0	0	0	0	0	0
1127	71	Buffering	Social_Treated	Male	60	G	0	0	0	0	0	0
1128	71	Buffering	Social_Treated	Male	120	H	0.45	0.0045	0	0	0.45	0.0045
1129	71	Buffering	Social_Treated	Male	180	I	0	0	0	0	0	0
1130	71	Buffering	Social_Treated	Male	240	J	0	0	0	0	0	0
1131	71	Buffering	Social_Treated	Male	300	K	0	0	0	0	0	0
1132	71	Buffering	Social_Treated	Male	360	L	0	0	0	0	0	0
1133	71	Buffering	Social_Treated	Male	420	M	0	0	0	0	0	0
1134	71	Buffering	Social_Treated	Male	480	N	0	0	0	0	0	0
1135	71	Buffering	Social_Treated	Male	540	O	0	0	0	0	0	0
1136	71	Buffering	Social_Treated	Male	600	P	0	0	0	0	0	0
1137	72	Buffering	Social_Treated	Male	-300	A	0	0	0	0	0	0
1138	72	Buffering	Social_Treated	Male	-240	B	0.333333	0.00333333	0	0	0.333333	0.00333333
1139	72	Buffering	Social_Treated	Male	-180	C	0	0	0	0	0	0
1140	72	Buffering	Social_Treated	Male	-120	D	2.5	0.025	0	0	2.5	0.025
1141	72	Buffering	Social_Treated	Male	-60	E	0	0	0	0	0	0
1142	72	Buffering	Social_Treated	Male	0	F	0	0	10.01	0.1001	10.01	0.1001
1143	72	Buffering	Social_Treated	Male	60	G	78.65	0.7865	0	0	78.65	0.7865
1144	72	Buffering	Social_Treated	Male	120	H	0	0	0	0	0	0
1145	72	Buffering	Social_Treated	Male	180	I	0	0	0	0	0	0
1146	72	Buffering	Social_Treated	Male	240	J	0	0	0	0	0	0
1147	72	Buffering	Social_Treated	Male	300	K	0	0	0	0	0	0
1148	72	Buffering	Social_Treated	Male	360	L	0	0	9.5	0.095	9.5	0.095
1149	72	Buffering	Social_Treated	Male	420	M	0	0	1.63	0.0163	1.63	0.0163
1150	72	Buffering	Social_Treated	Male	480	N	0	0	0	0	0	0
1151	72	Buffering	Social_Treated	Male	540	O	0	0	0.33	0.0033	0.33	0.0033
1152	72	Buffering	Social_Treated	Male	600	P	0	0	1.57	0.0157	1.57	0.0157
1153	73	Buffering	Social_Treated	Male	-300	A	0	0	0	0	0	0
1154	73	Buffering	Social_Treated	Male	-240	B	0.666667	0.00666667	0	0	0.666667	0.00666667
1155	73	Buffering	Social_Treated	Male	-180	C	0	0	0	0	0	0
1156	73	Buffering	Social_Treated	Male	-120	D	0	0	0	0	0	0
1157	73	Buffering	Social_Treated	Male	-60	E	0	0	0	0	0	0
1158	73	Buffering	Social_Treated	Male	0	F	0	0	0	0	0	0
1159	73	Buffering	Social_Treated	Male	60	G	0	0	9.61	0.0961	9.61	0.0961
1160	73	Buffering	Social_Treated	Male	120	H	0	0	15.08	0.1508	15.08	0.1508
1161	73	Buffering	Social_Treated	Male	180	I	0	0	0	0	0	0
1162	73	Buffering	Social_Treated	Male	240	J	0	0	0	0	0	0
1163	73	Buffering	Social_Treated	Male	300	K	0	0	0	0	0	0
1164	73	Buffering	Social_Treated	Male	360	L	0	0	0	0	0	0
1165	73	Buffering	Social_Treated	Male	420	M	0	0	0	0	0	0
1166	73	Buffering	Social_Treated	Male	480	N	0	0	0	0	0	0
1167	73	Buffering	Social_Treated	Male	540	O	29.3333	0.293333	0	0	29.3333	0.293333
1168	73	Buffering	Social_Treated	Male	600	P	1.31667	0.0131667	0	0	1.31667	0.0131667
1169	74	Buffering	Social_Treated	Male	-300	A	0	0	0	0	0	0
1170	74	Buffering	Social_Treated	Male	-240	B	4.88333	0.0488333	2.27	0.0227	7.15333	0.0715333
1171	74	Buffering	Social_Treated	Male	-180	C	0	0	0.34	0.0034	0.34	0.0034
1172	74	Buffering	Social_Treated	Male	-120	D	0	0	0	0	0	0
1173	74	Buffering	Social_Treated	Male	-60	E	0	0	3.72	0.0372	3.72	0.0372
1174	74	Buffering	Social_Treated	Male	0	F	11.4	0.114	0	0	11.4	0.114
1175	74	Buffering	Social_Treated	Male	60	G	0.666667	0.00666667	0	0	0.666667	0.00666667
1176	74	Buffering	Social_Treated	Male	120	H	0	0	0	0	0	0
1177	74	Buffering	Social_Treated	Male	180	I	62.1167	0.621167	0	0	62.1167	0.621167
1178	74	Buffering	Social_Treated	Male	240	J	0.6	0.006	0	0	0.6	0.006
1179	74	Buffering	Social_Treated	Male	300	K	0	0	0	0	0	0
1180	74	Buffering	Social_Treated	Male	360	L	0	0	2.57	0.0257	2.57	0.0257
1181	74	Buffering	Social_Treated	Male	420	M	0.333333	0.00333333	0	0	0.333333	0.00333333
1182	74	Buffering	Social_Treated	Male	480	N	45.9667	0.459667	14.7	0.147	60.6667	0.606667
1183	74	Buffering	Social_Treated	Male	540	O	100	1	0	0	100	1
1184	74	Buffering	Social_Treated	Male	600	P	96.1	0.961	0	0	96.1	0.961
1185	75	Buffering	Social_Treated	Male	-300	A	0	0	0	0	0	0
1186	75	Buffering	Social_Treated	Male	-240	B	2	0.02	0	0	2	0.02
1187	75	Buffering	Social_Treated	Male	-180	C	0	0	0	0	0	0
1188	75	Buffering	Social_Treated	Male	-120	D	0	0	0	0	0	0
1189	75	Buffering	Social_Treated	Male	-60	E	0	0	0.5	0.005	0.5	0.005
1190	75	Buffering	Social_Treated	Male	0	F	0	0	2.43	0.0243	2.43	0.0243
1191	75	Buffering	Social_Treated	Male	60	G	0	0	12.84	0.1284	12.84	0.1284
1192	75	Buffering	Social_Treated	Male	120	H	0	0	0	0	0	0
1193	75	Buffering	Social_Treated	Male	180	I	0	0	0	0	0	0
1194	75	Buffering	Social_Treated	Male	240	J	0	0	1.43	0.0143	1.43	0.0143
1195	75	Buffering	Social_Treated	Male	300	K	0	0	4.71	0.0471	4.71	0.0471
1196	75	Buffering	Social_Treated	Male	360	L	0	0	0.66	0.0066	0.66	0.0066
1197	75	Buffering	Social_Treated	Male	420	M	0	0	0	0	0	0
1198	75	Buffering	Social_Treated	Male	480	N	0	0	14.9	0.149	14.9	0.149
1199	75	Buffering	Social_Treated	Male	540	O	0	0	8.92	0.0892	8.92	0.0892
1200	75	Buffering	Social_Treated	Male	600	P	0	0	0	0	0	0
1201	76	Buffering	Social_Treated	Male	-300	A	0	0	0	0	0	0
1202	76	Buffering	Social_Treated	Male	-240	B	2	0.02	27.87	0.2787	29.87	0.2987
1203	76	Buffering	Social_Treated	Male	-180	C	0	0	27.06	0.2706	27.06	0.2706
1204	76	Buffering	Social_Treated	Male	-120	D	0	0	15.66	0.1566	15.66	0.1566
1205	76	Buffering	Social_Treated	Male	-60	E	0	0	20.43	0.2043	20.43	0.2043
1206	76	Buffering	Social_Treated	Male	0	F	0	0	18.72	0.1872	18.72	0.1872
1207	76	Buffering	Social_Treated	Male	60	G	0	0	50.31	0.5031	50.31	0.5031
1208	76	Buffering	Social_Treated	Male	120	H	46.6167	0.466167	19.7	0.197	66.3167	0.663167
1209	76	Buffering	Social_Treated	Male	180	I	100	1	0	0	100	1
1210	76	Buffering	Social_Treated	Male	240	J	75.9833	0.759833	0.6	0.006	76.5833	0.765833
1211	76	Buffering	Social_Treated	Male	300	K	0	0	9.06	0.0906	9.06	0.0906
1212	76	Buffering	Social_Treated	Male	360	L	0	0	10.2	0.102	10.2	0.102
1213	76	Buffering	Social_Treated	Male	420	M	0	0	18.3	0.183	18.3	0.183
1214	76	Buffering	Social_Treated	Male	480	N	0	0	37.14	0.3714	37.14	0.3714
1215	76	Buffering	Social_Treated	Male	540	O	0	0	25.4	0.254	25.4	0.254
1216	76	Buffering	Social_Treated	Male	600	P	0	0	6.51	0.0651	6.51	0.0651
1217	77	Buffering	Social_Treated	Male	-300	A	0	0	0	0	0	0
1218	77	Buffering	Social_Treated	Male	-240	B	0.383333	0.00383333	0	0	0.383333	0.00383333
1219	77	Buffering	Social_Treated	Male	-180	C	0	0	0	0	0	0
1220	77	Buffering	Social_Treated	Male	-120	D	0	0	0	0	0	0
1221	77	Buffering	Social_Treated	Male	-60	E	0	0	0	0	0	0
1222	77	Buffering	Social_Treated	Male	0	F	0	0	0	0	0	0
1223	77	Buffering	Social_Treated	Male	60	G	0	0	5.7	0.057	5.7	0.057
1224	77	Buffering	Social_Treated	Male	120	H	0	0	0	0	0	0
1225	77	Buffering	Social_Treated	Male	180	I	0	0	0	0	0	0
1226	77	Buffering	Social_Treated	Male	240	J	0	0	0	0	0	0
1227	77	Buffering	Social_Treated	Male	300	K	0	0	24.64	0.2464	24.64	0.2464
1228	77	Buffering	Social_Treated	Male	360	L	0	0	0	0	0	0
1229	77	Buffering	Social_Treated	Male	420	M	0	0	5.6	0.056	5.6	0.056
1230	77	Buffering	Social_Treated	Male	480	N	0	0	0	0	0	0
1231	77	Buffering	Social_Treated	Male	540	O	0	0	5.99	0.0599	5.99	0.0599
1232	77	Buffering	Social_Treated	Male	600	P	0	0	17.66	0.1766	17.66	0.1766
1233	78	Buffering	Social_Treated	Male	-300	A	0	0	0	0	0	0
1234	78	Buffering	Social_Treated	Male	-240	B	0.333333	0.00333333	6.2	0.062	6.53333	0.0653333
1235	78	Buffering	Social_Treated	Male	-180	C	0	0	29.29	0.2929	29.29	0.2929
1236	78	Buffering	Social_Treated	Male	-120	D	0	0	2.54	0.0254	2.54	0.0254
1237	78	Buffering	Social_Treated	Male	-60	E	0	0	0.53	0.0053	0.53	0.0053
1238	78	Buffering	Social_Treated	Male	0	F	0	0	0.47	0.0047	0.47	0.0047
1239	78	Buffering	Social_Treated	Male	60	G	63.7333	0.637333	0	0	63.7333	0.637333
1240	78	Buffering	Social_Treated	Male	120	H	100	1	0	0	100	1
1241	78	Buffering	Social_Treated	Male	180	I	100	1	0	0	100	1
1242	78	Buffering	Social_Treated	Male	240	J	100	1	0	0	100	1
1243	78	Buffering	Social_Treated	Male	300	K	63.3167	0.633167	0	0	63.3167	0.633167
1244	78	Buffering	Social_Treated	Male	360	L	0	0	0	0	0	0
1245	78	Buffering	Social_Treated	Male	420	M	0	0	34.22	0.3422	34.22	0.3422
1246	78	Buffering	Social_Treated	Male	480	N	0	0	28.99	0.2899	28.99	0.2899
1247	78	Buffering	Social_Treated	Male	540	O	0	0	37.26	0.3726	37.26	0.3726
1248	78	Buffering	Social_Treated	Male	600	P	0	0	23.24	0.2324	23.24	0.2324
1249	79	Buffering	Social_Treated	Male	-300	A	0	0	0	0	0	0
1250	79	Buffering	Social_Treated	Male	-240	B	2.88333	0.0288333	1	0.01	3.88333	0.0388333
1251	79	Buffering	Social_Treated	Male	-180	C	0	0	9.44	0.0944	9.44	0.0944
1252	79	Buffering	Social_Treated	Male	-120	D	0	0	3.51	0.0351	3.51	0.0351
1253	79	Buffering	Social_Treated	Male	-60	E	0	0	2.4	0.024	2.4	0.024
1254	79	Buffering	Social_Treated	Male	0	F	0	0	3.81	0.0381	3.81	0.0381
1255	79	Buffering	Social_Treated	Male	60	G	0	0	27.78	0.2778	27.78	0.2778
1256	79	Buffering	Social_Treated	Male	120	H	78.6667	0.786667	6.93	0.0693	85.5967	0.855967
1257	79	Buffering	Social_Treated	Male	180	I	100	1	0	0	100	1
1258	79	Buffering	Social_Treated	Male	240	J	90.6	0.906	0	0	90.6	0.906
1259	79	Buffering	Social_Treated	Male	300	K	10.4	0.104	27.65	0.2765	38.05	0.3805
1260	79	Buffering	Social_Treated	Male	360	L	0	0	7.24	0.0724	7.24	0.0724
1261	79	Buffering	Social_Treated	Male	420	M	0	0	14.93	0.1493	14.93	0.1493
1262	79	Buffering	Social_Treated	Male	480	N	0	0	24.03	0.2403	24.03	0.2403
1263	79	Buffering	Social_Treated	Male	540	O	0	0	12.15	0.1215	12.15	0.1215
1264	79	Buffering	Social_Treated	Male	600	P	0	0	19.35	0.1935	19.35	0.1935
1265	80	Buffering	Social_Treated	Male	-300	A	0	0	0	0	0	0
1266	80	Buffering	Social_Treated	Male	-240	B	1	0.01	29.9	0.299	30.9	0.309
1267	80	Buffering	Social_Treated	Male	-180	C	0	0	4.23	0.0423	4.23	0.0423
1268	80	Buffering	Social_Treated	Male	-120	D	0	0	15.66	0.1566	15.66	0.1566
1269	80	Buffering	Social_Treated	Male	-60	E	0	0	14.28	0.1428	14.28	0.1428
1270	80	Buffering	Social_Treated	Male	0	F	0	0	14.89	0.1489	14.89	0.1489
1271	80	Buffering	Social_Treated	Male	60	G	0	0	22.15	0.2215	22.15	0.2215
1272	80	Buffering	Social_Treated	Male	120	H	0	0	16.01	0.1601	16.01	0.1601
1273	80	Buffering	Social_Treated	Male	180	I	0	0	5.93	0.0593	5.93	0.0593
1274	80	Buffering	Social_Treated	Male	240	J	0	0	16.83	0.1683	16.83	0.1683
1275	80	Buffering	Social_Treated	Male	300	K	0	0	0.41	0.0041	0.41	0.0041
1276	80	Buffering	Social_Treated	Male	360	L	0	0	11.44	0.1144	11.44	0.1144
1277	80	Buffering	Social_Treated	Male	420	M	0	0	7.04	0.0704	7.04	0.0704
1278	80	Buffering	Social_Treated	Male	480	N	0	0	28.5	0.285	28.5	0.285
1279	80	Buffering	Social_Treated	Male	540	O	0	0	16.89	0.1689	16.89	0.1689
1280	80	Buffering	Social_Treated	Male	600	P	0	0	8.6	0.086	8.6	0.086
1281	81	Buffering	Alone_Control	Female	-300	A	0	0	0	0	0	0
1282	81	Buffering	Alone_Control	Female	-240	B	0	0	2.56	0.0256	2.56	0.0256
1283	81	Buffering	Alone_Control	Female	-180	C	0	0	0	0	0	0
1284	81	Buffering	Alone_Control	Female	-120	D	0	0	3.08	0.0308	3.08	0.0308
1285	81	Buffering	Alone_Control	Female	-60	E	0	0	5	0.05	5	0.05
1286	81	Buffering	Alone_Control	Female	0	F	0	0	0	0	0	0
1287	81	Buffering	Alone_Control	Female	60	G	0	0	0	0	0	0
1288	81	Buffering	Alone_Control	Female	120	H	0	0	2.52	0.0252	2.52	0.0252
1289	81	Buffering	Alone_Control	Female	180	I	0	0	0	0	0	0
1290	81	Buffering	Alone_Control	Female	240	J	0	0	0.36	0.0036	0.36	0.0036
1291	81	Buffering	Alone_Control	Female	300	K	0	0	0	0	0	0
1292	81	Buffering	Alone_Control	Female	360	L	0	0	1.2	0.012	1.2	0.012
1293	81	Buffering	Alone_Control	Female	420	M	0	0	0	0	0	0
1294	81	Buffering	Alone_Control	Female	480	N	0	0	0	0	0	0
1295	81	Buffering	Alone_Control	Female	540	O	0	0	10.56	0.1056	10.56	0.1056
1296	81	Buffering	Alone_Control	Female	600	P	0	0	1.8	0.018	1.8	0.018
1297	82	Buffering	Alone_Control	Female	-300	A	0	0	0	0	0	0
1298	82	Buffering	Alone_Control	Female	-240	B	0	0	0	0	0	0
1299	82	Buffering	Alone_Control	Female	-180	C	0	0	0	0	0	0
1300	82	Buffering	Alone_Control	Female	-120	D	0	0	0	0	0	0
1301	82	Buffering	Alone_Control	Female	-60	E	0	0	0	0	0	0
1302	82	Buffering	Alone_Control	Female	0	F	0	0	0	0	0	0
1303	82	Buffering	Alone_Control	Female	60	G	4.13333	0.0413333	0	0	4.13333	0.0413333
1304	82	Buffering	Alone_Control	Female	120	H	41.5333	0.415333	0	0	41.5333	0.415333
1305	82	Buffering	Alone_Control	Female	180	I	10	0.1	0	0	10	0.1
1306	82	Buffering	Alone_Control	Female	240	J	0	0	0	0	0	0
1307	82	Buffering	Alone_Control	Female	300	K	0	0	0	0	0	0
1308	82	Buffering	Alone_Control	Female	360	L	0	0	0	0	0	0
1309	82	Buffering	Alone_Control	Female	420	M	0	0	0	0	0	0
1310	82	Buffering	Alone_Control	Female	480	N	0	0	0	0	0	0
1311	82	Buffering	Alone_Control	Female	540	O	0	0	0	0	0	0
1312	82	Buffering	Alone_Control	Female	600	P	0	0	0	0	0	0
1313	83	Buffering	Alone_Control	Female	-300	A	0	0	0	0	0	0
1314	83	Buffering	Alone_Control	Female	-240	B	1.8	0.018	0	0	1.8	0.018
1315	83	Buffering	Alone_Control	Female	-180	C	0	0	0	0	0	0
1316	83	Buffering	Alone_Control	Female	-120	D	0	0	0	0	0	0
1317	83	Buffering	Alone_Control	Female	-60	E	0	0	0	0	0	0
1318	83	Buffering	Alone_Control	Female	0	F	0	0	0	0	0	0
1319	83	Buffering	Alone_Control	Female	60	G	0	0	0	0	0	0
1320	83	Buffering	Alone_Control	Female	120	H	0	0	0	0	0	0
1321	83	Buffering	Alone_Control	Female	180	I	0	0	0	0	0	0
1322	83	Buffering	Alone_Control	Female	240	J	0	0	0	0	0	0
1323	83	Buffering	Alone_Control	Female	300	K	0	0	0	0	0	0
1324	83	Buffering	Alone_Control	Female	360	L	0	0	0	0	0	0
1325	83	Buffering	Alone_Control	Female	420	M	0	0	0	0	0	0
1326	83	Buffering	Alone_Control	Female	480	N	0	0	0	0	0	0
1327	83	Buffering	Alone_Control	Female	540	O	0	0	0	0	0	0
1328	83	Buffering	Alone_Control	Female	600	P	0	0	0	0	0	0
1329	84	Buffering	Alone_Control	Female	-300	A	0	0	0	0	0	0
1330	84	Buffering	Alone_Control	Female	-240	B	0	0	0	0	0	0
1331	84	Buffering	Alone_Control	Female	-180	C	0	0	0	0	0	0
1332	84	Buffering	Alone_Control	Female	-120	D	0	0	0	0	0	0
1333	84	Buffering	Alone_Control	Female	-60	E	0	0	0	0	0	0
1334	84	Buffering	Alone_Control	Female	0	F	0	0	0	0	0	0
1335	84	Buffering	Alone_Control	Female	60	G	0	0	0	0	0	0
1336	84	Buffering	Alone_Control	Female	120	H	0	0	0	0	0	0
1337	84	Buffering	Alone_Control	Female	180	I	0	0	0	0	0	0
1338	84	Buffering	Alone_Control	Female	240	J	0	0	0	0	0	0
1339	84	Buffering	Alone_Control	Female	300	K	0	0	0	0	0	0
1340	84	Buffering	Alone_Control	Female	360	L	0	0	0	0	0	0
1341	84	Buffering	Alone_Control	Female	420	M	0	0	0	0	0	0
1342	84	Buffering	Alone_Control	Female	480	N	0	0	0	0	0	0
1343	84	Buffering	Alone_Control	Female	540	O	0	0	0	0	0	0
1344	84	Buffering	Alone_Control	Female	600	P	0	0	0	0	0	0
1345	85	Buffering	Alone_Control	Female	-300	A	0	0	0	0	0	0
1346	85	Buffering	Alone_Control	Female	-240	B	0.2	0.002	0.1	0.001	0.3	0.003
1347	85	Buffering	Alone_Control	Female	-180	C	0	0	0	0	0	0
1348	85	Buffering	Alone_Control	Female	-120	D	0	0	0	0	0	0
1349	85	Buffering	Alone_Control	Female	-60	E	0	0	0	0	0	0
1350	85	Buffering	Alone_Control	Female	0	F	0	0	0	0	0	0
1351	85	Buffering	Alone_Control	Female	60	G	0	0	7.66	0.0766	7.66	0.0766
1352	85	Buffering	Alone_Control	Female	120	H	0	0	0	0	0	0
1353	85	Buffering	Alone_Control	Female	180	I	0	0	0	0	0	0
1354	85	Buffering	Alone_Control	Female	240	J	0	0	0	0	0	0
1355	85	Buffering	Alone_Control	Female	300	K	0	0	0	0	0	0
1356	85	Buffering	Alone_Control	Female	360	L	0	0	0	0	0	0
1357	85	Buffering	Alone_Control	Female	420	M	0	0	0	0	0	0
1358	85	Buffering	Alone_Control	Female	480	N	0	0	0	0	0	0
1359	85	Buffering	Alone_Control	Female	540	O	0	0	1.47	0.0147	1.47	0.0147
1360	85	Buffering	Alone_Control	Female	600	P	0	0	0	0	0	0
1361	86	Buffering	Alone_Control	Female	-300	A	0	0	0	0	0	0
1362	86	Buffering	Alone_Control	Female	-240	B	1.45	0.0145	3.04	0.0304	4.49	0.0449
1363	86	Buffering	Alone_Control	Female	-180	C	0	0	0	0	0	0
1364	86	Buffering	Alone_Control	Female	-120	D	0	0	0	0	0	0
1365	86	Buffering	Alone_Control	Female	-60	E	0	0	0	0	0	0
1366	86	Buffering	Alone_Control	Female	0	F	0	0	0	0	0	0
1367	86	Buffering	Alone_Control	Female	60	G	0	0	0	0	0	0
1368	86	Buffering	Alone_Control	Female	120	H	0	0	0	0	0	0
1369	86	Buffering	Alone_Control	Female	180	I	0	0	0	0	0	0
1370	86	Buffering	Alone_Control	Female	240	J	0	0	0	0	0	0
1371	86	Buffering	Alone_Control	Female	300	K	0	0	0	0	0	0
1372	86	Buffering	Alone_Control	Female	360	L	0	0	0	0	0	0
1373	86	Buffering	Alone_Control	Female	420	M	0	0	0	0	0	0
1374	86	Buffering	Alone_Control	Female	480	N	0	0	0	0	0	0
1375	86	Buffering	Alone_Control	Female	540	O	0	0	3	0.03	3	0.03
1376	86	Buffering	Alone_Control	Female	600	P	0	0	0	0	0	0
1377	87	Buffering	Alone_Control	Female	-300	A	0	0	0	0	0	0
1378	87	Buffering	Alone_Control	Female	-240	B	0	0	2.9	0.029	2.9	0.029
1379	87	Buffering	Alone_Control	Female	-180	C	0	0	4.9	0.049	4.9	0.049
1380	87	Buffering	Alone_Control	Female	-120	D	0	0	2.71	0.0271	2.71	0.0271
1381	87	Buffering	Alone_Control	Female	-60	E	0	0	14.37	0.1437	14.37	0.1437
1382	87	Buffering	Alone_Control	Female	0	F	0	0	5.5	0.055	5.5	0.055
1383	87	Buffering	Alone_Control	Female	60	G	0	0	0	0	0	0
1384	87	Buffering	Alone_Control	Female	120	H	0	0	0	0	0	0
1385	87	Buffering	Alone_Control	Female	180	I	0	0	0	0	0	0
1386	87	Buffering	Alone_Control	Female	240	J	0	0	0.37	0.0037	0.37	0.0037
1387	87	Buffering	Alone_Control	Female	300	K	0	0	0	0	0	0
1388	87	Buffering	Alone_Control	Female	360	L	0	0	0	0	0	0
1389	87	Buffering	Alone_Control	Female	420	M	0	0	0	0	0	0
1390	87	Buffering	Alone_Control	Female	480	N	0	0	2.63	0.0263	2.63	0.0263
1391	87	Buffering	Alone_Control	Female	540	O	0	0	0	0	0	0
1392	87	Buffering	Alone_Control	Female	600	P	0	0	0.84	0.0084	0.84	0.0084
1393	88	Buffering	Alone_Control	Female	-300	A	0	0	0	0	0	0
1394	88	Buffering	Alone_Control	Female	-240	B	0	0	0	0	0	0
1395	88	Buffering	Alone_Control	Female	-180	C	0	0	0	0	0	0
1396	88	Buffering	Alone_Control	Female	-120	D	0	0	0	0	0	0
1397	88	Buffering	Alone_Control	Female	-60	E	0	0	0	0	0	0
1398	88	Buffering	Alone_Control	Female	0	F	0	0	0	0	0	0
1399	88	Buffering	Alone_Control	Female	60	G	0	0	0	0	0	0
1400	88	Buffering	Alone_Control	Female	120	H	0	0	0	0	0	0
1401	88	Buffering	Alone_Control	Female	180	I	0	0	0	0	0	0
1402	88	Buffering	Alone_Control	Female	240	J	0	0	0	0	0	0
1403	88	Buffering	Alone_Control	Female	300	K	0	0	0	0	0	0
1404	88	Buffering	Alone_Control	Female	360	L	0	0	0	0	0	0
1405	88	Buffering	Alone_Control	Female	420	M	0	0	0	0	0	0
1406	88	Buffering	Alone_Control	Female	480	N	0	0	0	0	0	0
1407	88	Buffering	Alone_Control	Female	540	O	0	0	0	0	0	0
1408	88	Buffering	Alone_Control	Female	600	P	0	0	0	0	0	0
1409	89	Buffering	Alone_Control	Female	-300	A	0	0	0	0	0	0
1410	89	Buffering	Alone_Control	Female	-240	B	5.05	0.0505	0	0	5.05	0.0505
1411	89	Buffering	Alone_Control	Female	-180	C	4.11667	0.0411667	0	0	4.11667	0.0411667
1412	89	Buffering	Alone_Control	Female	-120	D	0	0	0	0	0	0
1413	89	Buffering	Alone_Control	Female	-60	E	0	0	0.3	0.003	0.3	0.003
1414	89	Buffering	Alone_Control	Female	0	F	0	0	0	0	0	0
1415	89	Buffering	Alone_Control	Female	60	G	16.8333	0.168333	11.02	0.1102	27.8533	0.278533
1416	89	Buffering	Alone_Control	Female	120	H	72.2333	0.722333	0	0	72.2333	0.722333
1417	89	Buffering	Alone_Control	Female	180	I	6.6	0.066	0	0	6.6	0.066
1418	89	Buffering	Alone_Control	Female	240	J	0	0	0	0	0	0
1419	89	Buffering	Alone_Control	Female	300	K	1.78333	0.0178333	0	0	1.78333	0.0178333
1420	89	Buffering	Alone_Control	Female	360	L	0	0	0	0	0	0
1421	89	Buffering	Alone_Control	Female	420	M	7.06667	0.0706667	0	0	7.06667	0.0706667
1422	89	Buffering	Alone_Control	Female	480	N	0	0	0	0	0	0
1423	89	Buffering	Alone_Control	Female	540	O	0	0	0	0	0	0
1424	89	Buffering	Alone_Control	Female	600	P	0	0	0	0	0	0
1425	90	Buffering	Alone_Control	Female	-300	A	0	0	0	0	0	0
1426	90	Buffering	Alone_Control	Female	-240	B	3.5	0.035	0	0	3.5	0.035
1427	90	Buffering	Alone_Control	Female	-180	C	0	0	0	0	0	0
1428	90	Buffering	Alone_Control	Female	-120	D	0	0	0	0	0	0
1429	90	Buffering	Alone_Control	Female	-60	E	0	0	0	0	0	0
1430	90	Buffering	Alone_Control	Female	0	F	0	0	0	0	0	0
1431	90	Buffering	Alone_Control	Female	60	G	0	0	0	0	0	0
1432	90	Buffering	Alone_Control	Female	120	H	0	0	0	0	0	0
1433	90	Buffering	Alone_Control	Female	180	I	0	0	0	0	0	0
1434	90	Buffering	Alone_Control	Female	240	J	0	0	0	0	0	0
1435	90	Buffering	Alone_Control	Female	300	K	0	0	0	0	0	0
1436	90	Buffering	Alone_Control	Female	360	L	0	0	0	0	0	0
1437	90	Buffering	Alone_Control	Female	420	M	0	0	0	0	0	0
1438	90	Buffering	Alone_Control	Female	480	N	0	0	2.14	0.0214	2.14	0.0214
1439	90	Buffering	Alone_Control	Female	540	O	0	0	0	0	0	0
1440	90	Buffering	Alone_Control	Female	600	P	0	0	0	0	0	0
1441	91	Buffering	Alone_Control	Female	-300	A	0	0	0	0	0	0
1442	91	Buffering	Alone_Control	Female	-240	B	3.5	0.035	0	0	3.5	0.035
1443	91	Buffering	Alone_Control	Female	-180	C	0	0	0	0	0	0
1444	91	Buffering	Alone_Control	Female	-120	D	0	0	0	0	0	0
1445	91	Buffering	Alone_Control	Female	-60	E	0	0	0.3	0.003	0.3	0.003
1446	91	Buffering	Alone_Control	Female	0	F	0	0	0	0	0	0
1447	91	Buffering	Alone_Control	Female	60	G	0	0	2.57	0.0257	2.57	0.0257
1448	91	Buffering	Alone_Control	Female	120	H	0	0	0	0	0	0
1449	91	Buffering	Alone_Control	Female	180	I	0	0	0	0	0	0
1450	91	Buffering	Alone_Control	Female	240	J	0	0	0	0	0	0
1451	91	Buffering	Alone_Control	Female	300	K	0	0	0	0	0	0
1452	91	Buffering	Alone_Control	Female	360	L	0	0	0	0	0	0
1453	91	Buffering	Alone_Control	Female	420	M	0	0	0	0	0	0
1454	91	Buffering	Alone_Control	Female	480	N	0	0	0	0	0	0
1455	91	Buffering	Alone_Control	Female	540	O	0	0	0	0	0	0
1456	91	Buffering	Alone_Control	Female	600	P	0	0	0	0	0	0
1457	92	Buffering	Alone_Control	Female	-300	A	0	0	0	0	0	0
1458	92	Buffering	Alone_Control	Female	-240	B	0	0	0	0	0	0
1459	92	Buffering	Alone_Control	Female	-180	C	0	0	6.14	0.0614	6.14	0.0614
1460	92	Buffering	Alone_Control	Female	-120	D	0	0	0	0	0	0
1461	92	Buffering	Alone_Control	Female	-60	E	0	0	4.19	0.0419	4.19	0.0419
1462	92	Buffering	Alone_Control	Female	0	F	0	0	1.06	0.0106	1.06	0.0106
1463	92	Buffering	Alone_Control	Female	60	G	0	0	0	0	0	0
1464	92	Buffering	Alone_Control	Female	120	H	0	0	5.56	0.0556	5.56	0.0556
1465	92	Buffering	Alone_Control	Female	180	I	0	0	4.02	0.0402	4.02	0.0402
1466	92	Buffering	Alone_Control	Female	240	J	0	0	7.53	0.0753	7.53	0.0753
1467	92	Buffering	Alone_Control	Female	300	K	0	0	0	0	0	0
1468	92	Buffering	Alone_Control	Female	360	L	0	0	0.54	0.0054	0.54	0.0054
1469	92	Buffering	Alone_Control	Female	420	M	0	0	5.75	0.0575	5.75	0.0575
1470	92	Buffering	Alone_Control	Female	480	N	0	0	3.01	0.0301	3.01	0.0301
1471	92	Buffering	Alone_Control	Female	540	O	0	0	0	0	0	0
1472	92	Buffering	Alone_Control	Female	600	P	0	0	4	0.04	4	0.04
1473	93	Buffering	Alone_Control	Female	-300	A	0	0	0	0	0	0
1474	93	Buffering	Alone_Control	Female	-240	B	3.5	0.035	3.63	0.0363	7.13	0.0713
1475	93	Buffering	Alone_Control	Female	-180	C	0	0	0.77	0.0077	0.77	0.0077
1476	93	Buffering	Alone_Control	Female	-120	D	0	0	0.49	0.0049	0.49	0.0049
1477	93	Buffering	Alone_Control	Female	-60	E	0	0	0	0	0	0
1478	93	Buffering	Alone_Control	Female	0	F	0	0	0	0	0	0
1479	93	Buffering	Alone_Control	Female	60	G	0	0	0.14	0.0014	0.14	0.0014
1480	93	Buffering	Alone_Control	Female	120	H	0	0	0	0	0	0
1481	93	Buffering	Alone_Control	Female	180	I	0	0	7.47	0.0747	7.47	0.0747
1482	93	Buffering	Alone_Control	Female	240	J	0	0	5.63	0.0563	5.63	0.0563
1483	93	Buffering	Alone_Control	Female	300	K	0	0	0	0	0	0
1484	93	Buffering	Alone_Control	Female	360	L	0	0	0	0	0	0
1485	93	Buffering	Alone_Control	Female	420	M	0	0	0	0	0	0
1486	93	Buffering	Alone_Control	Female	480	N	0	0	0	0	0	0
1487	93	Buffering	Alone_Control	Female	540	O	0	0	3.4	0.034	3.4	0.034
1488	93	Buffering	Alone_Control	Female	600	P	0	0	5.47	0.0547	5.47	0.0547
1489	94	Buffering	Alone_Control	Female	-300	A	0	0	0	0	0	0
1490	94	Buffering	Alone_Control	Female	-240	B	0	0	0	0	0	0
1491	94	Buffering	Alone_Control	Female	-180	C	0	0	0	0	0	0
1492	94	Buffering	Alone_Control	Female	-120	D	82.7333	0.827333	0	0	82.7333	0.827333
1493	94	Buffering	Alone_Control	Female	-60	E	15.6667	0.156667	0	0	15.6667	0.156667
1494	94	Buffering	Alone_Control	Female	0	F	0	0	0	0	0	0
1495	94	Buffering	Alone_Control	Female	60	G	0	0	0	0	0	0
1496	94	Buffering	Alone_Control	Female	120	H	0	0	0	0	0	0
1497	94	Buffering	Alone_Control	Female	180	I	0	0	0	0	0	0
1498	94	Buffering	Alone_Control	Female	240	J	0	0	0	0	0	0
1499	94	Buffering	Alone_Control	Female	300	K	0	0	6.47	0.0647	6.47	0.0647
1500	94	Buffering	Alone_Control	Female	360	L	0	0	0	0	0	0
1501	94	Buffering	Alone_Control	Female	420	M	0	0	2.94	0.0294	2.94	0.0294
1502	94	Buffering	Alone_Control	Female	480	N	0	0	0	0	0	0
1503	94	Buffering	Alone_Control	Female	540	O	0.066667	0.00066667	0	0	0.066667	0.00066667
1504	94	Buffering	Alone_Control	Female	600	P	0	0	0	0	0	0
1505	95	Buffering	Alone_Control	Female	-300	A	0	0	0	0	0	0
1506	95	Buffering	Alone_Control	Female	-240	B	2.06667	0.0206667	0	0	2.06667	0.0206667
1507	95	Buffering	Alone_Control	Female	-180	C	0	0	0	0	0	0
1508	95	Buffering	Alone_Control	Female	-120	D	0	0	4.8	0.048	4.8	0.048
1509	95	Buffering	Alone_Control	Female	-60	E	0	0	0	0	0	0
1510	95	Buffering	Alone_Control	Female	0	F	0	0	0	0	0	0
1511	95	Buffering	Alone_Control	Female	60	G	0	0	0	0	0	0
1512	95	Buffering	Alone_Control	Female	120	H	0	0	0	0	0	0
1513	95	Buffering	Alone_Control	Female	180	I	0	0	0	0	0	0
1514	95	Buffering	Alone_Control	Female	240	J	0	0	0	0	0	0
1515	95	Buffering	Alone_Control	Female	300	K	0	0	0	0	0	0
1516	95	Buffering	Alone_Control	Female	360	L	0	0	0	0	0	0
1517	95	Buffering	Alone_Control	Female	420	M	0	0	0	0	0	0
1518	95	Buffering	Alone_Control	Female	480	N	0	0	0	0	0	0
1519	95	Buffering	Alone_Control	Female	540	O	0	0	0	0	0	0
1520	95	Buffering	Alone_Control	Female	600	P	0	0	0	0	0	0
1521	96	Buffering	Alone_Control	Female	-300	A	0	0	0	0	0	0
1522	96	Buffering	Alone_Control	Female	-240	B	21.5	0.215	0	0	21.5	0.215
1523	96	Buffering	Alone_Control	Female	-180	C	24.5667	0.245667	0	0	24.5667	0.245667
1524	96	Buffering	Alone_Control	Female	-120	D	28.7833	0.287833	0	0	28.7833	0.287833
1525	96	Buffering	Alone_Control	Female	-60	E	13.5667	0.135667	0	0	13.5667	0.135667
1526	96	Buffering	Alone_Control	Female	0	F	0	0	0	0	0	0
1527	96	Buffering	Alone_Control	Female	60	G	7.33333	0.0733333	0	0	7.33333	0.0733333
1528	96	Buffering	Alone_Control	Female	120	H	13.1667	0.131667	0	0	13.1667	0.131667
1529	96	Buffering	Alone_Control	Female	180	I	10.5333	0.105333	0	0	10.5333	0.105333
1530	96	Buffering	Alone_Control	Female	240	J	19.8833	0.198833	0	0	19.8833	0.198833
1531	96	Buffering	Alone_Control	Female	300	K	23.3833	0.233833	0	0	23.3833	0.233833
1532	96	Buffering	Alone_Control	Female	360	L	8.73333	0.0873333	0	0	8.73333	0.0873333
1533	96	Buffering	Alone_Control	Female	420	M	41.5	0.415	0	0	41.5	0.415
1534	96	Buffering	Alone_Control	Female	480	N	88.9833	0.889833	0	0	88.9833	0.889833
1535	96	Buffering	Alone_Control	Female	540	O	85.0167	0.850167	0	0	85.0167	0.850167
1536	96	Buffering	Alone_Control	Female	600	P	86.9167	0.869167	0	0	86.9167	0.869167
1537	97	Buffering	Alone_Control	Female	-300	A	0	0	0	0	0	0
1538	97	Buffering	Alone_Control	Female	-240	B	3.5	0.035	8.94	0.0894	12.44	0.1244
1539	97	Buffering	Alone_Control	Female	-180	C	0	0	0	0	0	0
1540	97	Buffering	Alone_Control	Female	-120	D	0	0	0	0	0	0
1541	97	Buffering	Alone_Control	Female	-60	E	0	0	0.07	0.0007	0.07	0.0007
1542	97	Buffering	Alone_Control	Female	0	F	0	0	3.9	0.039	3.9	0.039
1543	97	Buffering	Alone_Control	Female	60	G	0	0	5.13	0.0513	5.13	0.0513
1544	97	Buffering	Alone_Control	Female	120	H	0	0	0	0	0	0
1545	97	Buffering	Alone_Control	Female	180	I	0	0	0	0	0	0
1546	97	Buffering	Alone_Control	Female	240	J	0	0	0	0	0	0
1547	97	Buffering	Alone_Control	Female	300	K	0	0	0	0	0	0
1548	97	Buffering	Alone_Control	Female	360	L	0	0	0	0	0	0
1549	97	Buffering	Alone_Control	Female	420	M	0	0	0	0	0	0
1550	97	Buffering	Alone_Control	Female	480	N	0	0	0	0	0	0
1551	97	Buffering	Alone_Control	Female	540	O	0	0	0	0	0	0
1552	97	Buffering	Alone_Control	Female	600	P	0	0	0	0	0	0
1553	98	Buffering	Alone_Control	Female	-300	A	0	0	0	0	0	0
1554	98	Buffering	Alone_Control	Female	-240	B	3.5	0.035	0	0	3.5	0.035
1555	98	Buffering	Alone_Control	Female	-180	C	0	0	0	0	0	0
1556	98	Buffering	Alone_Control	Female	-120	D	0	0	0	0	0	0
1557	98	Buffering	Alone_Control	Female	-60	E	0	0	0	0	0	0
1558	98	Buffering	Alone_Control	Female	0	F	0	0	0	0	0	0
1559	98	Buffering	Alone_Control	Female	60	G	0	0	0	0	0	0
1560	98	Buffering	Alone_Control	Female	120	H	0	0	0	0	0	0
1561	98	Buffering	Alone_Control	Female	180	I	0	0	0	0	0	0
1562	98	Buffering	Alone_Control	Female	240	J	0	0	0	0	0	0
1563	98	Buffering	Alone_Control	Female	300	K	0	0	0	0	0	0
1564	98	Buffering	Alone_Control	Female	360	L	0	0	0	0	0	0
1565	98	Buffering	Alone_Control	Female	420	M	63.85	0.6385	0	0	63.85	0.6385
1566	98	Buffering	Alone_Control	Female	480	N	74.1	0.741	0	0	74.1	0.741
1567	98	Buffering	Alone_Control	Female	540	O	0	0	1.68	0.0168	1.68	0.0168
1568	98	Buffering	Alone_Control	Female	600	P	3.05	0.0305	0	0	3.05	0.0305
1569	99	Buffering	Alone_Control	Female	-300	A	0	0	0	0	0	0
1570	99	Buffering	Alone_Control	Female	-240	B	4.2	0.042	9.77	0.0977	13.97	0.1397
1571	99	Buffering	Alone_Control	Female	-180	C	0	0	0	0	0	0
1572	99	Buffering	Alone_Control	Female	-120	D	0	0	0	0	0	0
1573	99	Buffering	Alone_Control	Female	-60	E	0	0	0	0	0	0
1574	99	Buffering	Alone_Control	Female	0	F	0	0	0	0	0	0
1575	99	Buffering	Alone_Control	Female	60	G	0	0	0	0	0	0
1576	99	Buffering	Alone_Control	Female	120	H	0	0	0	0	0	0
1577	99	Buffering	Alone_Control	Female	180	I	0	0	0	0	0	0
1578	99	Buffering	Alone_Control	Female	240	J	0	0	0	0	0	0
1579	99	Buffering	Alone_Control	Female	300	K	0	0	0	0	0	0
1580	99	Buffering	Alone_Control	Female	360	L	0	0	3.73	0.0373	3.73	0.0373
1581	99	Buffering	Alone_Control	Female	420	M	0	0	9.9	0.099	9.9	0.099
1582	99	Buffering	Alone_Control	Female	480	N	0	0	0	0	0	0
1583	99	Buffering	Alone_Control	Female	540	O	0	0	0	0	0	0
1584	99	Buffering	Alone_Control	Female	600	P	0	0	0	0	0	0
1585	100	Buffering	Alone_Control	Female	-300	A	0	0	0	0	0	0
1586	100	Buffering	Alone_Control	Female	-240	B	0.6	0.006	0	0	0.6	0.006
1587	100	Buffering	Alone_Control	Female	-180	C	0	0	0.67	0.0067	0.67	0.0067
1588	100	Buffering	Alone_Control	Female	-120	D	0	0	0	0	0	0
1589	100	Buffering	Alone_Control	Female	-60	E	0	0	0	0	0	0
1590	100	Buffering	Alone_Control	Female	0	F	0	0	1.13	0.0113	1.13	0.0113
1591	100	Buffering	Alone_Control	Female	60	G	0	0	2.86	0.0286	2.86	0.0286
1592	100	Buffering	Alone_Control	Female	120	H	0	0	0	0	0	0
1593	100	Buffering	Alone_Control	Female	180	I	0	0	1.94	0.0194	1.94	0.0194
1594	100	Buffering	Alone_Control	Female	240	J	0	0	3.17	0.0317	3.17	0.0317
1595	100	Buffering	Alone_Control	Female	300	K	0	0	0	0	0	0
1596	100	Buffering	Alone_Control	Female	360	L	0	0	21.89	0.2189	21.89	0.2189
1597	100	Buffering	Alone_Control	Female	420	M	0	0	0	0	0	0
1598	100	Buffering	Alone_Control	Female	480	N	0	0	0	0	0	0
1599	100	Buffering	Alone_Control	Female	540	O	0	0	0	0	0	0
1600	100	Buffering	Alone_Control	Female	600	P	0	0	5.73	0.0573	5.73	0.0573
1601	101	Buffering	Alone_Treated	Female	-300	A	0	0	0	0	0	0
1602	101	Buffering	Alone_Treated	Female	-240	B	52.4667	0.524667	0	0	52.4667	0.524667
1603	101	Buffering	Alone_Treated	Female	-180	C	3.33333	0.0333333	0	0	3.33333	0.0333333
1604	101	Buffering	Alone_Treated	Female	-120	D	58.3333	0.583333	0	0	58.3333	0.583333
1605	101	Buffering	Alone_Treated	Female	-60	E	17.1333	0.171333	0	0	17.1333	0.171333
1606	101	Buffering	Alone_Treated	Female	0	F	76.7333	0.767333	0	0	76.7333	0.767333
1607	101	Buffering	Alone_Treated	Female	60	G	18.4	0.184	0	0	18.4	0.184
1608	101	Buffering	Alone_Treated	Female	120	H	83.1333	0.831333	0	0	83.1333	0.831333
1609	101	Buffering	Alone_Treated	Female	180	I	100	1	0	0	100	1
1610	101	Buffering	Alone_Treated	Female	240	J	100	1	0	0	100	1
1611	101	Buffering	Alone_Treated	Female	300	K	100	1	0	0	100	1
1612	101	Buffering	Alone_Treated	Female	360	L	100	1	0	0	100	1
1613	101	Buffering	Alone_Treated	Female	420	M	100	1	0	0	100	1
1614	101	Buffering	Alone_Treated	Female	480	N	100	1	0	0	100	1
1615	101	Buffering	Alone_Treated	Female	540	O	100	1	0	0	100	1
1616	101	Buffering	Alone_Treated	Female	600	P	95.2667	0.952667	0	0	95.2667	0.952667
1617	102	Buffering	Alone_Treated	Female	-300	A	0	0	0	0	0	0
1618	102	Buffering	Alone_Treated	Female	-240	B	1.8	0.018	0	0	1.8	0.018
1619	102	Buffering	Alone_Treated	Female	-180	C	0	0	0	0	0	0
1620	102	Buffering	Alone_Treated	Female	-120	D	0	0	0	0	0	0
1621	102	Buffering	Alone_Treated	Female	-60	E	0	0	0	0	0	0
1622	102	Buffering	Alone_Treated	Female	0	F	0	0	0	0	0	0
1623	102	Buffering	Alone_Treated	Female	60	G	0	0	0	0	0	0
1624	102	Buffering	Alone_Treated	Female	120	H	35.4	0.354	0	0	35.4	0.354
1625	102	Buffering	Alone_Treated	Female	180	I	100	1	0	0	100	1
1626	102	Buffering	Alone_Treated	Female	240	J	100	1	0	0	100	1
1627	102	Buffering	Alone_Treated	Female	300	K	100	1	0	0	100	1
1628	102	Buffering	Alone_Treated	Female	360	L	100	1	0	0	100	1
1629	102	Buffering	Alone_Treated	Female	420	M	100	1	0	0	100	1
1630	102	Buffering	Alone_Treated	Female	480	N	100	1	0	0	100	1
1631	102	Buffering	Alone_Treated	Female	540	O	100	1	0	0	100	1
1632	102	Buffering	Alone_Treated	Female	600	P	94.2667	0.942667	0	0	94.2667	0.942667
1633	103	Buffering	Alone_Treated	Female	-300	A	0	0	0	0	0	0
1634	103	Buffering	Alone_Treated	Female	-240	B	2.66667	0.0266667	0	0	2.66667	0.0266667
1635	103	Buffering	Alone_Treated	Female	-180	C	0	0	0	0	0	0
1636	103	Buffering	Alone_Treated	Female	-120	D	0	0	0	0	0	0
1637	103	Buffering	Alone_Treated	Female	-60	E	0	0	0	0	0	0
1638	103	Buffering	Alone_Treated	Female	0	F	0	0	0	0	0	0
1639	103	Buffering	Alone_Treated	Female	60	G	0	0	0	0	0	0
1640	103	Buffering	Alone_Treated	Female	120	H	0	0	1.52	0.0152	1.52	0.0152
1641	103	Buffering	Alone_Treated	Female	180	I	27.7333	0.277333	13.24	0.1324	40.9733	0.409733
1642	103	Buffering	Alone_Treated	Female	240	J	72.4667	0.724667	0	0	72.4667	0.724667
1643	103	Buffering	Alone_Treated	Female	300	K	85.3333	0.853333	0	0	85.3333	0.853333
1644	103	Buffering	Alone_Treated	Female	360	L	91.9333	0.919333	0	0	91.9333	0.919333
1645	103	Buffering	Alone_Treated	Female	420	M	100	1	0	0	100	1
1646	103	Buffering	Alone_Treated	Female	480	N	100	1	0	0	100	1
1647	103	Buffering	Alone_Treated	Female	540	O	100	1	0	0	100	1
1648	103	Buffering	Alone_Treated	Female	600	P	93.4667	0.934667	0	0	93.4667	0.934667
1649	104	Buffering	Alone_Treated	Female	-300	A	0	0	0	0	0	0
1650	104	Buffering	Alone_Treated	Female	-240	B	4.2	0.042	0	0	4.2	0.042
1651	104	Buffering	Alone_Treated	Female	-180	C	0	0	2.76	0.0276	2.76	0.0276
1652	104	Buffering	Alone_Treated	Female	-120	D	0	0	0	0	0	0
1653	104	Buffering	Alone_Treated	Female	-60	E	0	0	0	0	0	0
1654	104	Buffering	Alone_Treated	Female	0	F	0	0	0	0	0	0
1655	104	Buffering	Alone_Treated	Female	60	G	4.33333	0.0433333	9.52	0.0952	13.8533	0.138533
1656	104	Buffering	Alone_Treated	Female	120	H	100	1	0	0	100	1
1657	104	Buffering	Alone_Treated	Female	180	I	100	1	0	0	100	1
1658	104	Buffering	Alone_Treated	Female	240	J	100	1	0	0	100	1
1659	104	Buffering	Alone_Treated	Female	300	K	100	1	0	0	100	1
1660	104	Buffering	Alone_Treated	Female	360	L	100	1	0	0	100	1
1661	104	Buffering	Alone_Treated	Female	420	M	100	1	0	0	100	1
1662	104	Buffering	Alone_Treated	Female	480	N	100	1	0	0	100	1
1663	104	Buffering	Alone_Treated	Female	540	O	100	1	0	0	100	1
1664	104	Buffering	Alone_Treated	Female	600	P	94.8	0.948	0	0	94.8	0.948
1665	105	Buffering	Alone_Treated	Female	-300	A	0	0	0	0	0	0
1666	105	Buffering	Alone_Treated	Female	-240	B	0.466667	0.00466667	0.28	0.0028	0.746667	0.00746667
1667	105	Buffering	Alone_Treated	Female	-180	C	0	0	0	0	0	0
1668	105	Buffering	Alone_Treated	Female	-120	D	0	0	0	0	0	0
1669	105	Buffering	Alone_Treated	Female	-60	E	0	0	0	0	0	0
1670	105	Buffering	Alone_Treated	Female	0	F	0	0	0	0	0	0
1671	105	Buffering	Alone_Treated	Female	60	G	0	0	0	0	0	0
1672	105	Buffering	Alone_Treated	Female	120	H	84	0.84	0	0	84	0.84
1673	105	Buffering	Alone_Treated	Female	180	I	100	1	0	0	100	1
1674	105	Buffering	Alone_Treated	Female	240	J	96.6	0.966	0	0	96.6	0.966
1675	105	Buffering	Alone_Treated	Female	300	K	91.9333	0.919333	0	0	91.9333	0.919333
1676	105	Buffering	Alone_Treated	Female	360	L	83.0667	0.830667	0	0	83.0667	0.830667
1677	105	Buffering	Alone_Treated	Female	420	M	100	1	0	0	100	1
1678	105	Buffering	Alone_Treated	Female	480	N	94.8667	0.948667	0	0	94.8667	0.948667
1679	105	Buffering	Alone_Treated	Female	540	O	100	1	0	0	100	1
1680	105	Buffering	Alone_Treated	Female	600	P	91.6667	0.916667	0	0	91.6667	0.916667
1681	106	Buffering	Alone_Treated	Female	-300	A	0	0	0	0	0	0
1682	106	Buffering	Alone_Treated	Female	-240	B	0	0	0	0	0	0
1683	106	Buffering	Alone_Treated	Female	-180	C	0	0	0	0	0	0
1684	106	Buffering	Alone_Treated	Female	-120	D	38.6	0.386	0	0	38.6	0.386
1685	106	Buffering	Alone_Treated	Female	-60	E	0	0	0	0	0	0
1686	106	Buffering	Alone_Treated	Female	0	F	70.3333	0.703333	0	0	70.3333	0.703333
1687	106	Buffering	Alone_Treated	Female	60	G	5.46667	0.0546667	0	0	5.46667	0.0546667
1688	106	Buffering	Alone_Treated	Female	120	H	68.1333	0.681333	0	0	68.1333	0.681333
1689	106	Buffering	Alone_Treated	Female	180	I	33.2667	0.332667	0	0	33.2667	0.332667
1690	106	Buffering	Alone_Treated	Female	240	J	100	1	0	0	100	1
1691	106	Buffering	Alone_Treated	Female	300	K	100	1	0	0	100	1
1692	106	Buffering	Alone_Treated	Female	360	L	100	1	0	0	100	1
1693	106	Buffering	Alone_Treated	Female	420	M	85.8	0.858	0	0	85.8	0.858
1694	106	Buffering	Alone_Treated	Female	480	N	94.1333	0.941333	0	0	94.1333	0.941333
1695	106	Buffering	Alone_Treated	Female	540	O	100	1	0	0	100	1
1696	106	Buffering	Alone_Treated	Female	600	P	95.2	0.952	0	0	95.2	0.952
1697	107	Buffering	Alone_Treated	Female	-300	A	0	0	0	0	0	0
1698	107	Buffering	Alone_Treated	Female	-240	B	0	0	0	0	0	0
1699	107	Buffering	Alone_Treated	Female	-180	C	0	0	0	0	0	0
1700	107	Buffering	Alone_Treated	Female	-120	D	0	0	0	0	0	0
1701	107	Buffering	Alone_Treated	Female	-60	E	0	0	0	0	0	0
1702	107	Buffering	Alone_Treated	Female	0	F	0	0	0	0	0	0
1703	107	Buffering	Alone_Treated	Female	60	G	24.0667	0.240667	11.12	0.1112	35.1867	0.351867
1704	107	Buffering	Alone_Treated	Female	120	H	100	1	0	0	100	1
1705	107	Buffering	Alone_Treated	Female	180	I	100	1	0	0	100	1
1706	107	Buffering	Alone_Treated	Female	240	J	100	1	0	0	100	1
1707	107	Buffering	Alone_Treated	Female	300	K	100	1	0	0	100	1
1708	107	Buffering	Alone_Treated	Female	360	L	100	1	0	0	100	1
1709	107	Buffering	Alone_Treated	Female	420	M	100	1	0	0	100	1
1710	107	Buffering	Alone_Treated	Female	480	N	100	1	0	0	100	1
1711	107	Buffering	Alone_Treated	Female	540	O	100	1	0	0	100	1
1712	107	Buffering	Alone_Treated	Female	600	P	49.1333	0.491333	0	0	49.1333	0.491333
1713	108	Buffering	Alone_Treated	Female	-300	A	0	0	0	0	0	0
1714	108	Buffering	Alone_Treated	Female	-240	B	0.733333	0.00733333	13.44	0.1344	14.1733	0.141733
1715	108	Buffering	Alone_Treated	Female	-180	C	0	0	34.64	0.3464	34.64	0.3464
1716	108	Buffering	Alone_Treated	Female	-120	D	0	0	32.52	0.3252	32.52	0.3252
1717	108	Buffering	Alone_Treated	Female	-60	E	0	0	16.12	0.1612	16.12	0.1612
1718	108	Buffering	Alone_Treated	Female	0	F	0	0	7.32	0.0732	7.32	0.0732
1719	108	Buffering	Alone_Treated	Female	60	G	0	0	0.6	0.006	0.6	0.006
1720	108	Buffering	Alone_Treated	Female	120	H	21.5333	0.215333	10.56	0.1056	32.0933	0.320933
1721	108	Buffering	Alone_Treated	Female	180	I	100	1	0	0	100	1
1722	108	Buffering	Alone_Treated	Female	240	J	100	1	0	0	100	1
1723	108	Buffering	Alone_Treated	Female	300	K	100	1	0	0	100	1
1724	108	Buffering	Alone_Treated	Female	360	L	100	1	0	0	100	1
1725	108	Buffering	Alone_Treated	Female	420	M	100	1	0	0	100	1
1726	108	Buffering	Alone_Treated	Female	480	N	100	1	0	0	100	1
1727	108	Buffering	Alone_Treated	Female	540	O	100	1	0	0	100	1
1728	108	Buffering	Alone_Treated	Female	600	P	95.2	0.952	0	0	95.2	0.952
1729	109	Buffering	Alone_Treated	Female	-300	A	0	0	0	0	0	0
1730	109	Buffering	Alone_Treated	Female	-240	B	1	0.01	2.24	0.0224	3.24	0.0324
1731	109	Buffering	Alone_Treated	Female	-180	C	0	0	0	0	0	0
1732	109	Buffering	Alone_Treated	Female	-120	D	0	0	0	0	0	0
1733	109	Buffering	Alone_Treated	Female	-60	E	0	0	0	0	0	0
1734	109	Buffering	Alone_Treated	Female	0	F	0	0	0	0	0	0
1735	109	Buffering	Alone_Treated	Female	60	G	2.33333	0.0233333	11.88	0.1188	14.2133	0.142133
1736	109	Buffering	Alone_Treated	Female	120	H	99.5333	0.995333	0	0	99.5333	0.995333
1737	109	Buffering	Alone_Treated	Female	180	I	91.4667	0.914667	0	0	91.4667	0.914667
1738	109	Buffering	Alone_Treated	Female	240	J	100	1	0	0	100	1
1739	109	Buffering	Alone_Treated	Female	300	K	100	1	0	0	100	1
1740	109	Buffering	Alone_Treated	Female	360	L	100	1	0	0	100	1
1741	109	Buffering	Alone_Treated	Female	420	M	100	1	0	0	100	1
1742	109	Buffering	Alone_Treated	Female	480	N	100	1	0	0	100	1
1743	109	Buffering	Alone_Treated	Female	540	O	100	1	0	0	100	1
1744	109	Buffering	Alone_Treated	Female	600	P	86.9333	0.869333	0	0	86.9333	0.869333
1745	110	Buffering	Alone_Treated	Female	-300	A	0	0	0	0	0	0
1746	110	Buffering	Alone_Treated	Female	-240	B	0	0	1.84	0.0184	1.84	0.0184
1747	110	Buffering	Alone_Treated	Female	-180	C	0	0	0	0	0	0
1748	110	Buffering	Alone_Treated	Female	-120	D	0	0	0	0	0	0
1749	110	Buffering	Alone_Treated	Female	-60	E	0	0	0	0	0	0
1750	110	Buffering	Alone_Treated	Female	0	F	0	0	0	0	0	0
1751	110	Buffering	Alone_Treated	Female	60	G	0	0	0	0	0	0
1752	110	Buffering	Alone_Treated	Female	120	H	55.6	0.556	6.12	0.0612	61.72	0.6172
1753	110	Buffering	Alone_Treated	Female	180	I	100	1	0	0	100	1
1754	110	Buffering	Alone_Treated	Female	240	J	100	1	0	0	100	1
1755	110	Buffering	Alone_Treated	Female	300	K	100	1	0	0	100	1
1756	110	Buffering	Alone_Treated	Female	360	L	100	1	0	0	100	1
1757	110	Buffering	Alone_Treated	Female	420	M	100	1	0	0	100	1
1758	110	Buffering	Alone_Treated	Female	480	N	100	1	0	0	100	1
1759	110	Buffering	Alone_Treated	Female	540	O	100	1	0	0	100	1
1760	110	Buffering	Alone_Treated	Female	600	P	95.2	0.952	0	0	95.2	0.952
1761	111	Buffering	Alone_Treated	Female	-300	A	0	0	0	0	0	0
1762	111	Buffering	Alone_Treated	Female	-240	B	0.333333	0.00333333	0	0	0.333333	0.00333333
1763	111	Buffering	Alone_Treated	Female	-180	C	0	0	0	0	0	0
1764	111	Buffering	Alone_Treated	Female	-120	D	0	0	0	0	0	0
1765	111	Buffering	Alone_Treated	Female	-60	E	0	0	0	0	0	0
1766	111	Buffering	Alone_Treated	Female	0	F	0	0	0	0	0	0
1767	111	Buffering	Alone_Treated	Female	60	G	29.6	0.296	0	0	29.6	0.296
1768	111	Buffering	Alone_Treated	Female	120	H	100	1	0	0	100	1
1769	111	Buffering	Alone_Treated	Female	180	I	100	1	0	0	100	1
1770	111	Buffering	Alone_Treated	Female	240	J	100	1	0	0	100	1
1771	111	Buffering	Alone_Treated	Female	300	K	100	1	0	0	100	1
1772	111	Buffering	Alone_Treated	Female	360	L	100	1	0	0	100	1
1773	111	Buffering	Alone_Treated	Female	420	M	100	1	0	0	100	1
1774	111	Buffering	Alone_Treated	Female	480	N	100	1	0	0	100	1
1775	111	Buffering	Alone_Treated	Female	540	O	100	1	0	0	100	1
1776	111	Buffering	Alone_Treated	Female	600	P	81.3333	0.813333	0	0	81.3333	0.813333
1777	112	Buffering	Alone_Treated	Female	-300	A	0	0	0	0	0	0
1778	112	Buffering	Alone_Treated	Female	-240	B	2.53333	0.0253333	2.56	0.0256	5.09333	0.0509333
1779	112	Buffering	Alone_Treated	Female	-180	C	0	0	0	0	0	0
1780	112	Buffering	Alone_Treated	Female	-120	D	0	0	0	0	0	0
1781	112	Buffering	Alone_Treated	Female	-60	E	0	0	0	0	0	0
1782	112	Buffering	Alone_Treated	Female	0	F	0	0	0	0	0	0
1783	112	Buffering	Alone_Treated	Female	60	G	55.1333	0.551333	0	0	55.1333	0.551333
1784	112	Buffering	Alone_Treated	Female	120	H	42.9333	0.429333	9.64	0.0964	52.5733	0.525733
1785	112	Buffering	Alone_Treated	Female	180	I	100	1	0	0	100	1
1786	112	Buffering	Alone_Treated	Female	240	J	100	1	0	0	100	1
1787	112	Buffering	Alone_Treated	Female	300	K	100	1	0	0	100	1
1788	112	Buffering	Alone_Treated	Female	360	L	100	1	0	0	100	1
1789	112	Buffering	Alone_Treated	Female	420	M	100	1	0	0	100	1
1790	112	Buffering	Alone_Treated	Female	480	N	100	1	0	0	100	1
1791	112	Buffering	Alone_Treated	Female	540	O	100	1	0	0	100	1
1792	112	Buffering	Alone_Treated	Female	600	P	95.2	0.952	0	0	95.2	0.952
1793	113	Buffering	Alone_Treated	Female	-300	A	0	0	0	0	0	0
1794	113	Buffering	Alone_Treated	Female	-240	B	0	0	0	0	0	0
1795	113	Buffering	Alone_Treated	Female	-180	C	0	0	0	0	0	0
1796	113	Buffering	Alone_Treated	Female	-120	D	0	0	0	0	0	0
1797	113	Buffering	Alone_Treated	Female	-60	E	0	0	0	0	0	0
1798	113	Buffering	Alone_Treated	Female	0	F	0	0	0	0	0	0
1799	113	Buffering	Alone_Treated	Female	60	G	0	0	0	0	0	0
1800	113	Buffering	Alone_Treated	Female	120	H	76.2667	0.762667	0	0	76.2667	0.762667
1801	113	Buffering	Alone_Treated	Female	180	I	92.6	0.926	0	0	92.6	0.926
1802	113	Buffering	Alone_Treated	Female	240	J	91.3333	0.913333	0	0	91.3333	0.913333
1803	113	Buffering	Alone_Treated	Female	300	K	95.9333	0.959333	0	0	95.9333	0.959333
1804	113	Buffering	Alone_Treated	Female	360	L	100	1	0	0	100	1
1805	113	Buffering	Alone_Treated	Female	420	M	100	1	0	0	100	1
1806	113	Buffering	Alone_Treated	Female	480	N	100	1	0	0	100	1
1807	113	Buffering	Alone_Treated	Female	540	O	100	1	0	0	100	1
1808	113	Buffering	Alone_Treated	Female	600	P	94.6	0.946	0	0	94.6	0.946
1809	114	Buffering	Alone_Treated	Female	-300	A	0	0	0	0	0	0
1810	114	Buffering	Alone_Treated	Female	-240	B	4.2	0.042	9.36	0.0936	13.56	0.1356
1811	114	Buffering	Alone_Treated	Female	-180	C	0	0	0	0	0	0
1812	114	Buffering	Alone_Treated	Female	-120	D	0	0	0	0	0	0
1813	114	Buffering	Alone_Treated	Female	-60	E	0	0	0	0	0	0
1814	114	Buffering	Alone_Treated	Female	0	F	0	0	0	0	0	0
1815	114	Buffering	Alone_Treated	Female	60	G	11.4	0.114	16.56	0.1656	27.96	0.2796
1816	114	Buffering	Alone_Treated	Female	120	H	40.0667	0.400667	0	0	40.0667	0.400667
1817	114	Buffering	Alone_Treated	Female	180	I	95.8667	0.958667	0	0	95.8667	0.958667
1818	114	Buffering	Alone_Treated	Female	240	J	100	1	0	0	100	1
1819	114	Buffering	Alone_Treated	Female	300	K	100	1	0	0	100	1
1820	114	Buffering	Alone_Treated	Female	360	L	100	1	0	0	100	1
1821	114	Buffering	Alone_Treated	Female	420	M	100	1	0	0	100	1
1822	114	Buffering	Alone_Treated	Female	480	N	100	1	0	0	100	1
1823	114	Buffering	Alone_Treated	Female	540	O	100	1	0	0	100	1
1824	114	Buffering	Alone_Treated	Female	600	P	94.6667	0.946667	0	0	94.6667	0.946667
1825	115	Buffering	Alone_Treated	Female	-300	A	0	0	0	0	0	0
1826	115	Buffering	Alone_Treated	Female	-240	B	3.66667	0.0366667	1.24	0.0124	4.90667	0.0490667
1827	115	Buffering	Alone_Treated	Female	-180	C	0	0	0	0	0	0
1828	115	Buffering	Alone_Treated	Female	-120	D	0	0	0	0	0	0
1829	115	Buffering	Alone_Treated	Female	-60	E	0	0	0	0	0	0
1830	115	Buffering	Alone_Treated	Female	0	F	0	0	0	0	0	0
1831	115	Buffering	Alone_Treated	Female	60	G	0	0	2.2	0.022	2.2	0.022
1832	115	Buffering	Alone_Treated	Female	120	H	0	0	0.44	0.0044	0.44	0.0044
1833	115	Buffering	Alone_Treated	Female	180	I	0	0	0	0	0	0
1834	115	Buffering	Alone_Treated	Female	240	J	0	0	0	0	0	0
1835	115	Buffering	Alone_Treated	Female	300	K	0	0	0	0	0	0
1836	115	Buffering	Alone_Treated	Female	360	L	0	0	0	0	0	0
1837	115	Buffering	Alone_Treated	Female	420	M	0	0	0	0	0	0
1838	115	Buffering	Alone_Treated	Female	480	N	0	0	0	0	0	0
1839	115	Buffering	Alone_Treated	Female	540	O	0	0	0	0	0	0
1840	115	Buffering	Alone_Treated	Female	600	P	0	0	0	0	0	0
1841	116	Buffering	Alone_Treated	Female	-300	A	0	0	0	0	0	0
1842	116	Buffering	Alone_Treated	Female	-240	B	0.066667	0.00066667	1.48	0.0148	1.54667	0.0154667
1843	116	Buffering	Alone_Treated	Female	-180	C	0	0	0	0	0	0
1844	116	Buffering	Alone_Treated	Female	-120	D	0	0	2.32	0.0232	2.32	0.0232
1845	116	Buffering	Alone_Treated	Female	-60	E	0	0	0	0	0	0
1846	116	Buffering	Alone_Treated	Female	0	F	0	0	0	0	0	0
1847	116	Buffering	Alone_Treated	Female	60	G	0	0	5.6	0.056	5.6	0.056
1848	116	Buffering	Alone_Treated	Female	120	H	0	0	4.2	0.042	4.2	0.042
1849	116	Buffering	Alone_Treated	Female	180	I	47.8667	0.478667	0	0	47.8667	0.478667
1850	116	Buffering	Alone_Treated	Female	240	J	100	1	0	0	100	1
1851	116	Buffering	Alone_Treated	Female	300	K	100	1	0	0	100	1
1852	116	Buffering	Alone_Treated	Female	360	L	100	1	0	0	100	1
1853	116	Buffering	Alone_Treated	Female	420	M	100	1	0	0	100	1
1854	116	Buffering	Alone_Treated	Female	480	N	100	1	0	0	100	1
1855	116	Buffering	Alone_Treated	Female	540	O	100	1	0	0	100	1
1856	116	Buffering	Alone_Treated	Female	600	P	95.2667	0.952667	0	0	95.2667	0.952667
1857	117	Buffering	Alone_Treated	Female	-300	A	0	0	0	0	0	0
1858	117	Buffering	Alone_Treated	Female	-240	B	0	0	2.56	0.0256	2.56	0.0256
1859	117	Buffering	Alone_Treated	Female	-180	C	0	0	0	0	0	0
1860	117	Buffering	Alone_Treated	Female	-120	D	0	0	0	0	0	0
1861	117	Buffering	Alone_Treated	Female	-60	E	0	0	0	0	0	0
1862	117	Buffering	Alone_Treated	Female	0	F	0	0	0	0	0	0
1863	117	Buffering	Alone_Treated	Female	60	G	26.9333	0.269333	0	0	26.9333	0.269333
1864	117	Buffering	Alone_Treated	Female	120	H	100	1	0	0	100	1
1865	117	Buffering	Alone_Treated	Female	180	I	43.8	0.438	0	0	43.8	0.438
1866	117	Buffering	Alone_Treated	Female	240	J	0	0	0	0	0	0
1867	117	Buffering	Alone_Treated	Female	300	K	0	0	0	0	0	0
1868	117	Buffering	Alone_Treated	Female	360	L	0	0	0	0	0	0
1869	117	Buffering	Alone_Treated	Female	420	M	0	0	0	0	0	0
1870	117	Buffering	Alone_Treated	Female	480	N	0	0	0	0	0	0
1871	117	Buffering	Alone_Treated	Female	540	O	0	0	0	0	0	0
1872	117	Buffering	Alone_Treated	Female	600	P	0	0	0	0	0	0
1873	118	Buffering	Alone_Treated	Female	-300	A	0	0	0	0	0	0
1874	118	Buffering	Alone_Treated	Female	-240	B	0	0	0	0	0	0
1875	118	Buffering	Alone_Treated	Female	-180	C	0	0	0	0	0	0
1876	118	Buffering	Alone_Treated	Female	-120	D	0	0	0	0	0	0
1877	118	Buffering	Alone_Treated	Female	-60	E	0	0	0	0	0	0
1878	118	Buffering	Alone_Treated	Female	0	F	0	0	0	0	0	0
1879	118	Buffering	Alone_Treated	Female	60	G	38.4	0.384	0	0	38.4	0.384
1880	118	Buffering	Alone_Treated	Female	120	H	100	1	0	0	100	1
1881	118	Buffering	Alone_Treated	Female	180	I	100	1	0	0	100	1
1882	118	Buffering	Alone_Treated	Female	240	J	100	1	0	0	100	1
1883	118	Buffering	Alone_Treated	Female	300	K	100	1	0	0	100	1
1884	118	Buffering	Alone_Treated	Female	360	L	100	1	0	0	100	1
1885	118	Buffering	Alone_Treated	Female	420	M	90.4667	0.904667	0	0	90.4667	0.904667
1886	118	Buffering	Alone_Treated	Female	480	N	83.4	0.834	0	0	83.4	0.834
1887	118	Buffering	Alone_Treated	Female	540	O	45.4	0.454	0	0	45.4	0.454
1888	118	Buffering	Alone_Treated	Female	600	P	75.3333	0.753333	0	0	75.3333	0.753333
1889	119	Buffering	Alone_Treated	Female	-300	A	0	0	0	0	0	0
1890	119	Buffering	Alone_Treated	Female	-240	B	3.5	0.035	9.54	0.0954	13.04	0.1304
1891	119	Buffering	Alone_Treated	Female	-180	C	42.5	0.425	6.6	0.066	49.1	0.491
1892	119	Buffering	Alone_Treated	Female	-120	D	6.56667	0.0656667	13.93	0.1393	20.4967	0.204967
1893	119	Buffering	Alone_Treated	Female	-60	E	0	0	19.78	0.1978	19.78	0.1978
1894	119	Buffering	Alone_Treated	Female	0	F	0	0	20.42	0.2042	20.42	0.2042
1895	119	Buffering	Alone_Treated	Female	60	G	0	0	41.5	0.415	41.5	0.415
1896	119	Buffering	Alone_Treated	Female	120	H	7.23333	0.0723333	33.36	0.3336	40.5933	0.405933
1897	119	Buffering	Alone_Treated	Female	180	I	100	1	0	0	100	1
1898	119	Buffering	Alone_Treated	Female	240	J	100	1	0	0	100	1
1899	119	Buffering	Alone_Treated	Female	300	K	100	1	0	0	100	1
1900	119	Buffering	Alone_Treated	Female	360	L	100	1	0	0	100	1
1901	119	Buffering	Alone_Treated	Female	420	M	100	1	0	0	100	1
1902	119	Buffering	Alone_Treated	Female	480	N	42.6167	0.426167	8.43	0.0843	51.0467	0.510467
1903	119	Buffering	Alone_Treated	Female	540	O	69.1	0.691	0	0	69.1	0.691
1904	119	Buffering	Alone_Treated	Female	600	P	22.2833	0.222833	9.79	0.0979	32.0733	0.320733
1905	120	Buffering	Alone_Treated	Female	-300	A	0	0	0	0	0	0
1906	120	Buffering	Alone_Treated	Female	-240	B	3.5	0.035	3.51	0.0351	7.01	0.0701
1907	120	Buffering	Alone_Treated	Female	-180	C	0	0	5.07	0.0507	5.07	0.0507
1908	120	Buffering	Alone_Treated	Female	-120	D	0	0	0	0	0	0
1909	120	Buffering	Alone_Treated	Female	-60	E	0	0	0	0	0	0
1910	120	Buffering	Alone_Treated	Female	0	F	0	0	1.2	0.012	1.2	0.012
1911	120	Buffering	Alone_Treated	Female	60	G	67.6167	0.676167	2.74	0.0274	70.3567	0.703567
1912	120	Buffering	Alone_Treated	Female	120	H	82.2833	0.822833	8.66	0.0866	90.9433	0.909433
1913	120	Buffering	Alone_Treated	Female	180	I	100	1	0	0	100	1
1914	120	Buffering	Alone_Treated	Female	240	J	100	1	0	0	100	1
1915	120	Buffering	Alone_Treated	Female	300	K	100	1	0	0	100	1
1916	120	Buffering	Alone_Treated	Female	360	L	100	1	0	0	100	1
1917	120	Buffering	Alone_Treated	Female	420	M	100	1	0	0	100	1
1918	120	Buffering	Alone_Treated	Female	480	N	100	1	0	0	100	1
1919	120	Buffering	Alone_Treated	Female	540	O	100	1	0	0	100	1
1920	120	Buffering	Alone_Treated	Female	600	P	78.9167	0.789167	0	0	78.9167	0.789167
1921	121	Buffering	Social_Control	Female	-300	A	0	0	0	0	0	0
1922	121	Buffering	Social_Control	Female	-240	B	3.5	0.035	0	0	3.5	0.035
1923	121	Buffering	Social_Control	Female	-180	C	0	0	0	0	0	0
1924	121	Buffering	Social_Control	Female	-120	D	0	0	0.93	0.0093	0.93	0.0093
1925	121	Buffering	Social_Control	Female	-60	E	0	0	12.33	0.1233	12.33	0.1233
1926	121	Buffering	Social_Control	Female	0	F	0	0	6.84	0.0684	6.84	0.0684
1927	121	Buffering	Social_Control	Female	60	G	0	0	0	0	0	0
1928	121	Buffering	Social_Control	Female	120	H	0	0	0	0	0	0
1929	121	Buffering	Social_Control	Female	180	I	0	0	2.1	0.021	2.1	0.021
1930	121	Buffering	Social_Control	Female	240	J	0	0	0.2	0.002	0.2	0.002
1931	121	Buffering	Social_Control	Female	300	K	0	0	0	0	0	0
1932	121	Buffering	Social_Control	Female	360	L	0	0	0.53	0.0053	0.53	0.0053
1933	121	Buffering	Social_Control	Female	420	M	0	0	0	0	0	0
1934	121	Buffering	Social_Control	Female	480	N	59.8	0.598	5.6	0.056	65.4	0.654
1935	121	Buffering	Social_Control	Female	540	O	82.5	0.825	0	0	82.5	0.825
1936	121	Buffering	Social_Control	Female	600	P	31.55	0.3155	5.56	0.0556	37.11	0.3711
1937	122	Buffering	Social_Control	Female	-300	A	0	0	0	0	0	0
1938	122	Buffering	Social_Control	Female	-240	B	0	0	0	0	0	0
1939	122	Buffering	Social_Control	Female	-180	C	0	0	0	0	0	0
1940	122	Buffering	Social_Control	Female	-120	D	0	0	0	0	0	0
1941	122	Buffering	Social_Control	Female	-60	E	0	0	0	0	0	0
1942	122	Buffering	Social_Control	Female	0	F	0	0	0	0	0	0
1943	122	Buffering	Social_Control	Female	60	G	0	0	0	0	0	0
1944	122	Buffering	Social_Control	Female	120	H	0	0	0	0	0	0
1945	122	Buffering	Social_Control	Female	180	I	0	0	0	0	0	0
1946	122	Buffering	Social_Control	Female	240	J	0	0	0	0	0	0
1947	122	Buffering	Social_Control	Female	300	K	0	0	0	0	0	0
1948	122	Buffering	Social_Control	Female	360	L	0	0	0	0	0	0
1949	122	Buffering	Social_Control	Female	420	M	0	0	0	0	0	0
1950	122	Buffering	Social_Control	Female	480	N	0	0	0	0	0	0
1951	122	Buffering	Social_Control	Female	540	O	0	0	0	0	0	0
1952	122	Buffering	Social_Control	Female	600	P	0	0	0	0	0	0
1953	123	Buffering	Social_Control	Female	-300	A	0	0	0	0	0	0
1954	123	Buffering	Social_Control	Female	-240	B	48.6	0.486	3.46	0.0346	52.06	0.5206
1955	123	Buffering	Social_Control	Female	-180	C	48.7667	0.487667	0	0	48.7667	0.487667
1956	123	Buffering	Social_Control	Female	-120	D	0	0	6.7	0.067	6.7	0.067
1957	123	Buffering	Social_Control	Female	-60	E	0	0	0	0	0	0
1958	123	Buffering	Social_Control	Female	0	F	0	0	0	0	0	0
1959	123	Buffering	Social_Control	Female	60	G	37.7167	0.377167	2.17	0.0217	39.8867	0.398867
1960	123	Buffering	Social_Control	Female	120	H	0	0	0	0	0	0
1961	123	Buffering	Social_Control	Female	180	I	0	0	0	0	0	0
1962	123	Buffering	Social_Control	Female	240	J	0	0	0	0	0	0
1963	123	Buffering	Social_Control	Female	300	K	0	0	0	0	0	0
1964	123	Buffering	Social_Control	Female	360	L	0	0	2.27	0.0227	2.27	0.0227
1965	123	Buffering	Social_Control	Female	420	M	0	0	0	0	0	0
1966	123	Buffering	Social_Control	Female	480	N	0	0	0	0	0	0
1967	123	Buffering	Social_Control	Female	540	O	0	0	0	0	0	0
1968	123	Buffering	Social_Control	Female	600	P	0	0	1.2	0.012	1.2	0.012
1969	124	Buffering	Social_Control	Female	-300	A	0	0	0	0	0	0
1970	124	Buffering	Social_Control	Female	-240	B	0	0	7.63	0.0763	7.63	0.0763
1971	124	Buffering	Social_Control	Female	-180	C	0	0	1.13	0.0113	1.13	0.0113
1972	124	Buffering	Social_Control	Female	-120	D	0	0	0.67	0.0067	0.67	0.0067
1973	124	Buffering	Social_Control	Female	-60	E	0	0	4.54	0.0454	4.54	0.0454
1974	124	Buffering	Social_Control	Female	0	F	0	0	5.41	0.0541	5.41	0.0541
1975	124	Buffering	Social_Control	Female	60	G	0	0	8.81	0.0881	8.81	0.0881
1976	124	Buffering	Social_Control	Female	120	H	0	0	12.9	0.129	12.9	0.129
1977	124	Buffering	Social_Control	Female	180	I	0	0	4.4	0.044	4.4	0.044
1978	124	Buffering	Social_Control	Female	240	J	0	0	8.42	0.0842	8.42	0.0842
1979	124	Buffering	Social_Control	Female	300	K	0	0	1.59	0.0159	1.59	0.0159
1980	124	Buffering	Social_Control	Female	360	L	0	0	7.64	0.0764	7.64	0.0764
1981	124	Buffering	Social_Control	Female	420	M	0	0	0	0	0	0
1982	124	Buffering	Social_Control	Female	480	N	0	0	2.27	0.0227	2.27	0.0227
1983	124	Buffering	Social_Control	Female	540	O	0	0	6.33	0.0633	6.33	0.0633
1984	124	Buffering	Social_Control	Female	600	P	0	0	6.7	0.067	6.7	0.067
1985	125	Buffering	Social_Control	Female	-300	A	0	0	0	0	0	0
1986	125	Buffering	Social_Control	Female	-240	B	3.5	0.035	9.1	0.091	12.6	0.126
1987	125	Buffering	Social_Control	Female	-180	C	0	0	0.2	0.002	0.2	0.002
1988	125	Buffering	Social_Control	Female	-120	D	0	0	0.95	0.0095	0.95	0.0095
1989	125	Buffering	Social_Control	Female	-60	E	0	0	0	0	0	0
1990	125	Buffering	Social_Control	Female	0	F	0	0	0	0	0	0
1991	125	Buffering	Social_Control	Female	60	G	0	0	0	0	0	0
1992	125	Buffering	Social_Control	Female	120	H	0	0	0	0	0	0
1993	125	Buffering	Social_Control	Female	180	I	0	0	0	0	0	0
1994	125	Buffering	Social_Control	Female	240	J	0	0	0.71	0.0071	0.71	0.0071
1995	125	Buffering	Social_Control	Female	300	K	0	0	0.83	0.0083	0.83	0.0083
1996	125	Buffering	Social_Control	Female	360	L	0	0	0.3	0.003	0.3	0.003
1997	125	Buffering	Social_Control	Female	420	M	0	0	0	0	0	0
1998	125	Buffering	Social_Control	Female	480	N	0	0	2.13	0.0213	2.13	0.0213
1999	125	Buffering	Social_Control	Female	540	O	0	0	0	0	0	0
[truncated: 561 more rows]

## Sheet: Contagion
Sample_ID	Fish_ID	Paradigm	Treatment	Sex	Test_phase	Freezing	FRZ_bis	Erratic_Movement	EM_bis	Total_Alarm_response	Total_AR_bis
1	1	Contagion	Control	Male	Baseline	0.7	0.007	4.43333	0.0443333	5.13333	0.0513333
2	2	Contagion	Control	Male	Baseline	0	0	1.59667	0.0159667	1.59667	0.0159667
3	3	Contagion	Control	Male	Baseline	0.423333	0.00423333	0	0	0.423333	0.00423333
4	4	Contagion	Control	Male	Baseline	0.0566667	0.000566667	0	0	0.0566667	0.000566667
5	5	Contagion	Control	Male	Baseline	0.7	0.007	0	0	0.7	0.007
6	6	Contagion	Control	Male	Baseline	0.0333333	0.000333333	0	0	0.0333333	0.000333333
7	7	Contagion	Control	Male	Baseline	0.7	0.007	5.71667	0.0571667	6.41667	0.0641667
8	8	Contagion	Control	Male	Baseline	0	0	0.466667	0.00466667	0.466667	0.00466667
9	9	Contagion	Control	Male	Baseline	0.7	0.007	0	0	0.7	0.007
10	10	Contagion	Control	Male	Baseline	0.7	0.007	13.5333	0.135333	14.2333	0.142333
11	11	Contagion	Control	Male	Baseline	41.2367	0.412367	0	0	41.2367	0.412367
12	12	Contagion	Control	Male	Baseline	0.01	0.0001	0	0	0.01	0.0001
13	13	Contagion	Control	Male	Baseline	0	0	11.6267	0.116267	11.6267	0.116267
14	14	Contagion	Control	Male	Baseline	0	0	0.42	0.0042	0.42	0.0042
15	15	Contagion	Control	Male	Baseline	0	0	19.49	0.1949	19.49	0.1949
16	16	Contagion	Control	Male	Baseline	0	0	0	0	0	0
17	17	Contagion	Control	Male	Baseline	0	0	26.6733	0.266733	26.6733	0.266733
18	18	Contagion	Control	Male	Baseline	0	0	2.94333	0.0294333	2.94333	0.0294333
19	19	Contagion	Control	Male	Baseline	0.7	0.007	26.7167	0.267167	27.4167	0.274167
20	20	Contagion	Control	Male	Baseline	16.24	0.1624	3.95333	0.0395333	20.1933	0.201933
21	21	Contagion	Control	Male	Baseline	0	0	0	0	0	0
22	22	Contagion	Control	Male	Baseline	0	0	0	0	0	0
23	23	Contagion	Control	Male	Baseline	0.7	0.007	0	0	0.7	0.007
24	24	Contagion	Control	Male	Baseline	0.0666667	0.000666667	3.70333	0.0370333	3.77	0.0377
25	1	Contagion	Control	Male	Test	0	0	0	0	0	0
26	2	Contagion	Control	Male	Test	0	0	0	0	0	0
27	3	Contagion	Control	Male	Test	0	0	0.935	0.00935	0.935	0.00935
28	4	Contagion	Control	Male	Test	0	0	0.233333	0.00233333	0.233333	0.00233333
29	5	Contagion	Control	Male	Test	0	0	1.365	0.01365	1.365	0.01365
30	6	Contagion	Control	Male	Test	0	0	0.716667	0.00716667	0.716667	0.00716667
31	7	Contagion	Control	Male	Test	0	0	7.73833	0.0773833	7.73833	0.0773833
32	8	Contagion	Control	Male	Test	0.0733333	0.000733333	1.36333	0.0136333	1.43667	0.0143667
33	9	Contagion	Control	Male	Test	0	0	0	0	0	0
34	10	Contagion	Control	Male	Test	0	0	0.983333	0.00983333	0.983333	0.00983333
35	11	Contagion	Control	Male	Test	0	0	1.08833	0.0108833	1.08833	0.0108833
36	12	Contagion	Control	Male	Test	0	0	0	0	0	0
37	13	Contagion	Control	Male	Test	0	0	3.565	0.03565	3.565	0.03565
38	14	Contagion	Control	Male	Test	0	0	4.05667	0.0405667	4.05667	0.0405667
39	15	Contagion	Control	Male	Test	0	0	24.86	0.2486	24.86	0.2486
40	16	Contagion	Control	Male	Test	0	0	0	0	0	0
41	17	Contagion	Control	Male	Test	0	0	0.21	0.0021	0.21	0.0021
42	18	Contagion	Control	Male	Test	0	0	11.87	0.1187	11.87	0.1187
43	19	Contagion	Control	Male	Test	0	0	8.45667	0.0845667	8.45667	0.0845667
44	20	Contagion	Control	Male	Test	16.6	0.166	2.48333	0.0248333	19.0833	0.190833
45	21	Contagion	Control	Male	Test	0	0	0	0	0	0
46	22	Contagion	Control	Male	Test	0	0	0.61	0.0061	0.61	0.0061
47	23	Contagion	Control	Male	Test	0	0	0	0	0	0
48	24	Contagion	Control	Male	Test	0	0	3.105	0.03105	3.105	0.03105
49	26	Contagion	Treated	Male	Baseline	7.02	0.0702	0.986667	0.00986667	8.00667	0.0800667
50	27	Contagion	Treated	Male	Baseline	0.576667	0.00576667	2.72	0.0272	3.29667	0.0329667
51	28	Contagion	Treated	Male	Baseline	0.31	0.0031	2.27	0.0227	2.58	0.0258
52	29	Contagion	Treated	Male	Baseline	24.9233	0.249233	0.933333	0.00933333	25.8567	0.258567
53	30	Contagion	Treated	Male	Baseline	41.9067	0.419067	5.69667	0.0569667	47.6033	0.476033
54	31	Contagion	Treated	Male	Baseline	1.38667	0.0138667	0.423333	0.00423333	1.81	0.0181
55	32	Contagion	Treated	Male	Baseline	0.7	0.007	1.12333	0.0112333	1.82333	0.0182333
56	33	Contagion	Treated	Male	Baseline	0	0	0	0	0	0
57	34	Contagion	Treated	Male	Baseline	0.84	0.0084	0	0	0.84	0.0084
58	35	Contagion	Treated	Male	Baseline	0.84	0.0084	0	0	0.84	0.0084
59	36	Contagion	Treated	Male	Baseline	0.84	0.0084	0	0	0.84	0.0084
60	37	Contagion	Treated	Male	Baseline	0	0	0	0	0	0
61	38	Contagion	Treated	Male	Baseline	0	0	0	0	0	0
62	39	Contagion	Treated	Male	Baseline	0.84	0.0084	0	0	0.84	0.0084
63	40	Contagion	Treated	Male	Baseline	29.0433	0.290433	0	0	29.0433	0.290433
64	41	Contagion	Treated	Male	Baseline	21.0533	0.210533	0	0	21.0533	0.210533
65	42	Contagion	Treated	Male	Baseline	19.3633	0.193633	0	0	19.3633	0.193633
66	43	Contagion	Treated	Male	Baseline	1.14333	0.0114333	5.77333	0.0577333	6.91667	0.0691667
67	44	Contagion	Treated	Male	Baseline	0.7	0.007	0	0	0.7	0.007
68	45	Contagion	Treated	Male	Baseline	11.1	0.111	6.94333	0.0694333	18.0433	0.180433
69	26	Contagion	Treated	Male	Test	42.7467	0.427467	6.79	0.0679	49.5367	0.495367
70	27	Contagion	Treated	Male	Test	49.3167	0.493167	0.456667	0.00456667	49.7733	0.497733
71	28	Contagion	Treated	Male	Test	46.7817	0.467817	0.328333	0.00328333	47.11	0.4711
72	29	Contagion	Treated	Male	Test	72.275	0.72275	1.14	0.0114	73.415	0.73415
73	30	Contagion	Treated	Male	Test	59.5317	0.595317	12.515	0.12515	72.0467	0.720467
74	31	Contagion	Treated	Male	Test	54.7183	0.547183	5.19	0.0519	59.9083	0.599083
75	32	Contagion	Treated	Male	Test	85.0917	0.850917	4.545	0.04545	89.6367	0.896367
76	33	Contagion	Treated	Male	Test	29.7767	0.297767	11.4367	0.114367	41.2133	0.412133
77	34	Contagion	Treated	Male	Test	29.96	0.2996	0	0	29.96	0.2996
78	35	Contagion	Treated	Male	Test	49.98	0.4998	8.48	0.0848	58.46	0.5846
79	36	Contagion	Treated	Male	Test	65.9933	0.659933	0.646667	0.00646667	66.64	0.6664
80	37	Contagion	Treated	Male	Test	39.2467	0.392467	0.813333	0.00813333	40.06	0.4006
81	38	Contagion	Treated	Male	Test	40.56	0.4056	0.88	0.0088	41.44	0.4144
82	39	Contagion	Treated	Male	Test	55.96	0.5596	0.713333	0.00713333	56.6733	0.566733
83	40	Contagion	Treated	Male	Test	94.565	0.94565	1.87833	0.0187833	96.4433	0.964433
84	41	Contagion	Treated	Male	Test	93.0917	0.930917	0	0	93.0917	0.930917
85	42	Contagion	Treated	Male	Test	82.46	0.8246	1.89	0.0189	84.35	0.8435
86	43	Contagion	Treated	Male	Test	35.9217	0.359217	0.0333333	0.000333333	35.955	0.35955
87	44	Contagion	Treated	Male	Test	54.1983	0.541983	0	0	54.1983	0.541983
88	45	Contagion	Treated	Male	Test	35.8117	0.358117	1.23167	0.0123167	37.0433	0.370433
89	46	Contagion	Control	Female	Baseline	20.1233	0.201233	4.55333	0.0455333	24.6767	0.246767
90	47	Contagion	Control	Female	Baseline	0.7	0.007	9.67	0.0967	10.37	0.1037
91	48	Contagion	Control	Female	Baseline	0.7	0.007	2.11	0.0211	2.81	0.0281
92	49	Contagion	Control	Female	Baseline	6.3	0.063	7.62667	0.0762667	13.9267	0.139267
93	50	Contagion	Control	Female	Baseline	0	0	0	0	0	0
94	51	Contagion	Control	Female	Baseline	13.61	0.1361	12.7867	0.127867	26.3967	0.263967
95	52	Contagion	Control	Female	Baseline	0.7	0.007	7.6	0.076	8.3	0.083
96	53	Contagion	Control	Female	Baseline	32.9533	0.329533	0	0	32.9533	0.329533
97	54	Contagion	Control	Female	Baseline	0.7	0.007	12.17	0.1217	12.87	0.1287
98	55	Contagion	Control	Female	Baseline	0.7	0.007	0	0	0.7	0.007
99	56	Contagion	Control	Female	Baseline	0	0	8.05	0.0805	8.05	0.0805
100	57	Contagion	Control	Female	Baseline	0.84	0.0084	0	0	0.84	0.0084
101	58	Contagion	Control	Female	Baseline	0.84	0.0084	0	0	0.84	0.0084
102	59	Contagion	Control	Female	Baseline	3.14333	0.0314333	12.31	0.1231	15.4533	0.154533
103	60	Contagion	Control	Female	Baseline	0.7	0.007	0	0	0.7	0.007
104	61	Contagion	Control	Female	Baseline	0	0	11.7233	0.117233	11.7233	0.117233
105	62	Contagion	Control	Female	Baseline	0.0566667	0.000566667	1.31	0.0131	1.36667	0.0136667
106	63	Contagion	Control	Female	Baseline	0.123333	0.00123333	2.8	0.028	2.92333	0.0292333
107	64	Contagion	Control	Female	Baseline	0.7	0.007	29.29	0.2929	29.99	0.2999
108	65	Contagion	Control	Female	Baseline	0.7	0.007	1.12667	0.0112667	1.82667	0.0182667
109	66	Contagion	Control	Female	Baseline	0	0	0	0	0	0
110	67	Contagion	Control	Female	Baseline	0	0	0.766667	0.00766667	0.766667	0.00766667
111	68	Contagion	Control	Female	Baseline	1.36667	0.0136667	2.26667	0.0226667	3.63333	0.0363333
112	69	Contagion	Control	Female	Baseline	0	0	1.95333	0.0195333	1.95333	0.0195333
113	70	Contagion	Control	Female	Baseline	0.7	0.007	0	0	0.7	0.007
114	46	Contagion	Control	Female	Test	20.5833	0.205833	1.6	0.016	22.1833	0.221833
115	47	Contagion	Control	Female	Test	0	0	2.35333	0.0235333	2.35333	0.0235333
116	48	Contagion	Control	Female	Test	3.73333	0.0373333	2.41167	0.0241167	6.145	0.06145
117	49	Contagion	Control	Female	Test	15.615	0.15615	2.25667	0.0225667	17.8717	0.178717
118	50	Contagion	Control	Female	Test	0	0	0	0	0	0
119	51	Contagion	Control	Female	Test	25.5117	0.255117	2.48	0.0248	27.9917	0.279917
120	52	Contagion	Control	Female	Test	2.92833	0.0292833	13.01	0.1301	15.9383	0.159383
121	53	Contagion	Control	Female	Test	55.5167	0.555167	0.84	0.0084	56.3567	0.563567
122	54	Contagion	Control	Female	Test	0	0	9.66833	0.0966833	9.66833	0.0966833
123	55	Contagion	Control	Female	Test	0	0	0	0	0	0
124	56	Contagion	Control	Female	Test	0	0	3.25667	0.0325667	3.25667	0.0325667
125	57	Contagion	Control	Female	Test	0	0	0	0	0	0
126	58	Contagion	Control	Female	Test	3.48667	0.0348667	0	0	3.48667	0.0348667
127	59	Contagion	Control	Female	Test	3.285	0.03285	17.0583	0.170583	20.3433	0.203433
128	60	Contagion	Control	Female	Test	0	0	2.23833	0.0223833	2.23833	0.0223833
129	61	Contagion	Control	Female	Test	0	0	0	0	0	0
130	62	Contagion	Control	Female	Test	0	0	0	0	0	0
131	63	Contagion	Control	Female	Test	0	0	4.86333	0.0486333	4.86333	0.0486333
132	64	Contagion	Control	Female	Test	0	0	10.91	0.1091	10.91	0.1091
133	65	Contagion	Control	Female	Test	0	0	14.4383	0.144383	14.4383	0.144383
134	66	Contagion	Control	Female	Test	0	0	1.34333	0.0134333	1.34333	0.0134333
135	67	Contagion	Control	Female	Test	0	0	2.155	0.02155	2.155	0.02155
136	68	Contagion	Control	Female	Test	0	0	2.31833	0.0231833	2.31833	0.0231833
137	69	Contagion	Control	Female	Test	0	0	0.14	0.0014	0.14	0.0014
138	70	Contagion	Control	Female	Test	0	0	2.705	0.02705	2.705	0.02705
139	71	Contagion	Treated	Female	Baseline	0.69	0.0069	0	0	0.69	0.0069
140	72	Contagion	Treated	Female	Baseline	0	0	0	0	0	0
141	73	Contagion	Treated	Female	Baseline	0.84	0.0084	0	0	0.84	0.0084
142	74	Contagion	Treated	Female	Baseline	6.17333	0.0617333	0	0	6.17333	0.0617333
143	75	Contagion	Treated	Female	Baseline	0.84	0.0084	0	0	0.84	0.0084
144	76	Contagion	Treated	Female	Baseline	0.84	0.0084	0	0	0.84	0.0084
145	77	Contagion	Treated	Female	Baseline	6.64	0.0664	0.177778	0.00177778	6.81778	0.0681778
146	78	Contagion	Treated	Female	Baseline	2.12	0.0212	0	0	2.12	0.0212
147	79	Contagion	Treated	Female	Baseline	0.84	0.0084	0	0	0.84	0.0084
148	80	Contagion	Treated	Female	Baseline	1.30667	0.0130667	0	0	1.30667	0.0130667
149	81	Contagion	Treated	Female	Baseline	52.7267	0.527267	1.24778	0.0124778	53.9744	0.539744
150	82	Contagion	Treated	Female	Baseline	0	0	0	0	0	0
151	83	Contagion	Treated	Female	Baseline	26.7467	0.267467	0.304444	0.00304444	27.0511	0.270511
152	84	Contagion	Treated	Female	Baseline	5	0.05	0	0	5	0.05
153	85	Contagion	Treated	Female	Baseline	0	0	0	0	0	0
154	86	Contagion	Treated	Female	Baseline	0.0666667	0.000666667	0	0	0.0666667	0.000666667
155	87	Contagion	Treated	Female	Baseline	0.7	0.007	0.00666667	6.66667e-05	0.706667	0.00706667
156	88	Contagion	Treated	Female	Baseline	0.0333333	0.000333333	3.85778	0.0385778	3.89111	0.0389111
157	89	Contagion	Treated	Female	Baseline	0.7	0.007	1.11111	0.0111111	1.81111	0.0181111
158	90	Contagion	Treated	Female	Baseline	0.7	0.007	0.0411111	0.000411111	0.741111	0.00741111
159	71	Contagion	Treated	Female	Test	5.38833	0.0538833	8.37	0.0837	13.7583	0.137583
160	72	Contagion	Treated	Female	Test	88.625	0.88625	2.105	0.02105	90.73	0.9073
161	73	Contagion	Treated	Female	Test	39.8533	0.398533	0	0	39.8533	0.398533
162	74	Contagion	Treated	Female	Test	30.44	0.3044	0	0	30.44	0.3044
163	75	Contagion	Treated	Female	Test	80.8067	0.808067	0	0	80.8067	0.808067
164	76	Contagion	Treated	Female	Test	0	0	0	0	0	0
165	77	Contagion	Treated	Female	Test	90.16	0.9016	2.77333	0.0277333	92.9333	0.929333
166	78	Contagion	Treated	Female	Test	92.5467	0.925467	0	0	92.5467	0.925467
167	79	Contagion	Treated	Female	Test	63.08	0.6308	0.213333	0.00213333	63.2933	0.632933
168	80	Contagion	Treated	Female	Test	12.6067	0.126067	0.413333	0.00413333	13.02	0.1302
169	81	Contagion	Treated	Female	Test	67.1883	0.671883	2.66667	0.0266667	69.855	0.69855
170	82	Contagion	Treated	Female	Test	28.6317	0.286317	1.26667	0.0126667	29.8983	0.298983
171	83	Contagion	Treated	Female	Test	91.835	0.91835	0	0	91.835	0.91835
172	84	Contagion	Treated	Female	Test	45.4483	0.454483	0	0	45.4483	0.454483
173	85	Contagion	Treated	Female	Test	63.22	0.6322	0.896667	0.00896667	64.1167	0.641167
174	86	Contagion	Treated	Female	Test	11.0667	0.110667	1.03833	0.0103833	12.105	0.12105
175	87	Contagion	Treated	Female	Test	3.33667	0.0333667	1.83333	0.0183333	5.17	0.0517
176	88	Contagion	Treated	Female	Test	0	0	9.19833	0.0919833	9.19833	0.0919833
177	89	Contagion	Treated	Female	Test	26.6833	0.266833	9.095	0.09095	35.7783	0.357783
178	90	Contagion	Treated	Female	Test	35.97	0.3597	7.50833	0.0750833	43.4783	0.434783

## Sheet: Contagion_per time bin
Sample_ID	Fish_ID	Paradigm	Treatment	Sex	Time	Time_bis	Freezing	FRZ_bis	Erratic_Movement	EM_bis	Total_Alarm_response	Total_AR_bis
1	1	Contagion	Control	Male	-300	A	0	0	0	0	0	0
2	1	Contagion	Control	Male	-240	B	3.5	0.035	2.58333	0.0258333	6.08333	0.0608333
3	1	Contagion	Control	Male	-180	C	0	0	2.66667	0.0266667	2.66667	0.0266667
4	1	Contagion	Control	Male	-120	D	0	0	0	0	0	0
5	1	Contagion	Control	Male	-60	E	0	0	15.0167	0.150167	15.0167	0.150167
6	1	Contagion	Control	Male	0	F	0	0	1.9	0.019	1.9	0.019
7	1	Contagion	Control	Male	60	G	0	0	0	0	0	0
8	1	Contagion	Control	Male	120	H	0	0	0	0	0	0
9	1	Contagion	Control	Male	180	I	0	0	0	0	0	0
10	1	Contagion	Control	Male	240	J	0	0	0	0	0	0
11	1	Contagion	Control	Male	300	K	0	0	0	0	0	0
12	1	Contagion	Control	Male	360	L	0	0	0	0	0	0
13	1	Contagion	Control	Male	420	M	0	0	0	0	0	0
14	1	Contagion	Control	Male	480	N	0	0	0	0	0	0
15	1	Contagion	Control	Male	540	O	0	0	0	0	0	0
16	1	Contagion	Control	Male	600	P	0	0	0	0	0	0
17	2	Contagion	Control	Male	-300	A	0	0	0	0	0	0
18	2	Contagion	Control	Male	-240	B	0	0	0	0	0	0
19	2	Contagion	Control	Male	-180	C	0	0	7.98333	0.0798333	7.98333	0.0798333
20	2	Contagion	Control	Male	-120	D	0	0	0	0	0	0
21	2	Contagion	Control	Male	-60	E	0	0	0	0	0	0
22	2	Contagion	Control	Male	0	F	0	0	0	0	0	0
23	2	Contagion	Control	Male	60	G	0	0	0	0	0	0
24	2	Contagion	Control	Male	120	H	0	0	0	0	0	0
25	2	Contagion	Control	Male	180	I	0	0	0	0	0	0
26	2	Contagion	Control	Male	240	J	0	0	0	0	0	0
27	2	Contagion	Control	Male	300	K	0	0	0	0	0	0
28	2	Contagion	Control	Male	360	L	0	0	0	0	0	0
29	2	Contagion	Control	Male	420	M	0	0	0	0	0	0
30	2	Contagion	Control	Male	480	N	0	0	0	0	0	0
31	2	Contagion	Control	Male	540	O	0	0	0	0	0	0
32	2	Contagion	Control	Male	600	P	0	0	0	0	0	0
33	3	Contagion	Control	Male	-300	A	0	0	0	0	0	0
34	3	Contagion	Control	Male	-240	B	2.11667	0.0211667	0	0	2.11667	0.0211667
35	3	Contagion	Control	Male	-180	C	0	0	0	0	0	0
36	3	Contagion	Control	Male	-120	D	0	0	0	0	0	0
37	3	Contagion	Control	Male	-60	E	0	0	0	0	0	0
38	3	Contagion	Control	Male	0	F	0	0	0	0	0	0
39	3	Contagion	Control	Male	60	G	0	0	0	0	0	0
40	3	Contagion	Control	Male	120	H	0	0	0	0	0	0
41	3	Contagion	Control	Male	180	I	0	0	0	0	0	0
42	3	Contagion	Control	Male	240	J	0	0	0	0	0	0
43	3	Contagion	Control	Male	300	K	0	0	0	0	0	0
44	3	Contagion	Control	Male	360	L	0	0	0	0	0	0
45	3	Contagion	Control	Male	420	M	0	0	0	0	0	0
46	3	Contagion	Control	Male	480	N	0	0	9.35	0.0935	9.35	0.0935
47	3	Contagion	Control	Male	540	O	0	0	0	0	0	0
48	3	Contagion	Control	Male	600	P	0	0	0	0	0	0
49	4	Contagion	Control	Male	-300	A	0	0	0	0	0	0
50	4	Contagion	Control	Male	-240	B	0.283333	0.00283333	0	0	0.283333	0.00283333
51	4	Contagion	Control	Male	-180	C	0	0	0	0	0	0
52	4	Contagion	Control	Male	-120	D	0	0	0	0	0	0
53	4	Contagion	Control	Male	-60	E	0	0	0	0	0	0
54	4	Contagion	Control	Male	0	F	0	0	0	0	0	0
55	4	Contagion	Control	Male	60	G	0	0	0	0	0	0
56	4	Contagion	Control	Male	120	H	0	0	0	0	0	0
57	4	Contagion	Control	Male	180	I	0	0	0	0	0	0
58	4	Contagion	Control	Male	240	J	0	0	0	0	0	0
59	4	Contagion	Control	Male	300	K	0	0	0	0	0	0
60	4	Contagion	Control	Male	360	L	0	0	0	0	0	0
61	4	Contagion	Control	Male	420	M	0	0	0	0	0	0
62	4	Contagion	Control	Male	480	N	0	0	0.966667	0.00966667	0.966667	0.00966667
63	4	Contagion	Control	Male	540	O	0	0	1.36667	0.0136667	1.36667	0.0136667
64	4	Contagion	Control	Male	600	P	0	0	0	0	0	0
65	5	Contagion	Control	Male	-300	A	0	0	0	0	0	0
66	5	Contagion	Control	Male	-240	B	3.5	0.035	0	0	3.5	0.035
67	5	Contagion	Control	Male	-180	C	0	0	0	0	0	0
68	5	Contagion	Control	Male	-120	D	0	0	0	0	0	0
69	5	Contagion	Control	Male	-60	E	0	0	0	0	0	0
70	5	Contagion	Control	Male	0	F	0	0	0	0	0	0
71	5	Contagion	Control	Male	60	G	0	0	0	0	0	0
72	5	Contagion	Control	Male	120	H	0	0	0	0	0	0
73	5	Contagion	Control	Male	180	I	0	0	0	0	0	0
74	5	Contagion	Control	Male	240	J	0	0	0	0	0	0
75	5	Contagion	Control	Male	300	K	0	0	0	0	0	0
76	5	Contagion	Control	Male	360	L	0	0	0	0	0	0
77	5	Contagion	Control	Male	420	M	0	0	4.66667	0.0466667	4.66667	0.0466667
78	5	Contagion	Control	Male	480	N	0	0	0.1	0.001	0.1	0.001
79	5	Contagion	Control	Male	540	O	0	0	8.88333	0.0888333	8.88333	0.0888333
80	5	Contagion	Control	Male	600	P	0	0	0	0	0	0
81	6	Contagion	Control	Male	-300	A	0	0	0	0	0	0
82	6	Contagion	Control	Male	-240	B	0.166667	0.00166667	0	0	0.166667	0.00166667
83	6	Contagion	Control	Male	-180	C	0	0	0	0	0	0
84	6	Contagion	Control	Male	-120	D	0	0	0	0	0	0
85	6	Contagion	Control	Male	-60	E	0	0	0	0	0	0
86	6	Contagion	Control	Male	0	F	0	0	0	0	0	0
87	6	Contagion	Control	Male	60	G	0	0	0	0	0	0
88	6	Contagion	Control	Male	120	H	0	0	0	0	0	0
89	6	Contagion	Control	Male	180	I	0	0	0	0	0	0
90	6	Contagion	Control	Male	240	J	0	0	3	0.03	3	0.03
91	6	Contagion	Control	Male	300	K	0	0	0	0	0	0
92	6	Contagion	Control	Male	360	L	0	0	0	0	0	0
93	6	Contagion	Control	Male	420	M	0	0	0	0	0	0
94	6	Contagion	Control	Male	480	N	0	0	0	0	0	0
95	6	Contagion	Control	Male	540	O	0	0	4.16667	0.0416667	4.16667	0.0416667
96	6	Contagion	Control	Male	600	P	0	0	0	0	0	0
97	7	Contagion	Control	Male	-300	A	0	0	0	0	0	0
98	7	Contagion	Control	Male	-240	B	3.5	0.035	4.83333	0.0483333	8.33333	0.0833333
99	7	Contagion	Control	Male	-180	C	0	0	18.6167	0.186167	18.6167	0.186167
100	7	Contagion	Control	Male	-120	D	0	0	1.8	0.018	1.8	0.018
101	7	Contagion	Control	Male	-60	E	0	0	3.33333	0.0333333	3.33333	0.0333333
102	7	Contagion	Control	Male	0	F	0	0	0	0	0	0
103	7	Contagion	Control	Male	60	G	0	0	8.1	0.081	8.1	0.081
104	7	Contagion	Control	Male	120	H	0	0	32.5833	0.325833	32.5833	0.325833
105	7	Contagion	Control	Male	180	I	0	0	34.3	0.343	34.3	0.343
106	7	Contagion	Control	Male	240	J	0	0	0	0	0	0
107	7	Contagion	Control	Male	300	K	0	0	0	0	0	0
108	7	Contagion	Control	Male	360	L	0	0	0	0	0	0
109	7	Contagion	Control	Male	420	M	0	0	2.4	0.024	2.4	0.024
110	7	Contagion	Control	Male	480	N	0	0	0	0	0	0
111	7	Contagion	Control	Male	540	O	0	0	0	0	0	0
112	7	Contagion	Control	Male	600	P	0	0	0	0	0	0
113	8	Contagion	Control	Male	-300	A	0	0	0	0	0	0
114	8	Contagion	Control	Male	-240	B	0	0	0	0	0	0
115	8	Contagion	Control	Male	-180	C	0	0	0	0	0	0
116	8	Contagion	Control	Male	-120	D	0	0	0	0	0	0
117	8	Contagion	Control	Male	-60	E	0	0	0	0	0	0
118	8	Contagion	Control	Male	0	F	0	0	2.33333	0.0233333	2.33333	0.0233333
119	8	Contagion	Control	Male	60	G	0	0	0	0	0	0
120	8	Contagion	Control	Male	120	H	0	0	0.85	0.0085	0.85	0.0085
121	8	Contagion	Control	Male	180	I	0	0	0	0	0	0
122	8	Contagion	Control	Male	240	J	0	0	0	0	0	0
123	8	Contagion	Control	Male	300	K	0	0	5	0.05	5	0.05
124	8	Contagion	Control	Male	360	L	0	0	3.66667	0.0366667	3.66667	0.0366667
125	8	Contagion	Control	Male	420	M	0	0	1.33333	0.0133333	1.33333	0.0133333
126	8	Contagion	Control	Male	480	N	0.733333	0.00733333	0	0	0.733333	0.00733333
127	8	Contagion	Control	Male	540	O	0	0	0	0	0	0
128	8	Contagion	Control	Male	600	P	0	0	2.78333	0.0278333	2.78333	0.0278333
129	9	Contagion	Control	Male	-300	A	0	0	0	0	0	0
130	9	Contagion	Control	Male	-240	B	3.5	0.035	0	0	3.5	0.035
131	9	Contagion	Control	Male	-180	C	0	0	0	0	0	0
132	9	Contagion	Control	Male	-120	D	0	0	0	0	0	0
133	9	Contagion	Control	Male	-60	E	0	0	0	0	0	0
134	9	Contagion	Control	Male	0	F	0	0	0	0	0	0
135	9	Contagion	Control	Male	60	G	0	0	0	0	0	0
136	9	Contagion	Control	Male	120	H	0	0	0	0	0	0
137	9	Contagion	Control	Male	180	I	0	0	0	0	0	0
138	9	Contagion	Control	Male	240	J	0	0	0	0	0	0
139	9	Contagion	Control	Male	300	K	0	0	0	0	0	0
140	9	Contagion	Control	Male	360	L	0	0	0	0	0	0
141	9	Contagion	Control	Male	420	M	0	0	0	0	0	0
142	9	Contagion	Control	Male	480	N	0	0	0	0	0	0
143	9	Contagion	Control	Male	540	O	0	0	0	0	0	0
144	9	Contagion	Control	Male	600	P	0	0	0	0	0	0
145	10	Contagion	Control	Male	-300	A	0	0	0	0	0	0
146	10	Contagion	Control	Male	-240	B	3.5	0.035	0	0	3.5	0.035
147	10	Contagion	Control	Male	-180	C	0	0	9.68333	0.0968333	9.68333	0.0968333
148	10	Contagion	Control	Male	-120	D	0	0	14.55	0.1455	14.55	0.1455
149	10	Contagion	Control	Male	-60	E	0	0	37.8333	0.378333	37.8333	0.378333
150	10	Contagion	Control	Male	0	F	0	0	5.6	0.056	5.6	0.056
151	10	Contagion	Control	Male	60	G	0	0	9.16667	0.0916667	9.16667	0.0916667
152	10	Contagion	Control	Male	120	H	0	0	0	0	0	0
153	10	Contagion	Control	Male	180	I	0	0	0	0	0	0
154	10	Contagion	Control	Male	240	J	0	0	0	0	0	0
155	10	Contagion	Control	Male	300	K	0	0	0	0	0	0
156	10	Contagion	Control	Male	360	L	0	0	0	0	0	0
157	10	Contagion	Control	Male	420	M	0	0	0.666667	0.00666667	0.666667	0.00666667
158	10	Contagion	Control	Male	480	N	0	0	0	0	0	0
159	10	Contagion	Control	Male	540	O	0	0	0	0	0	0
160	10	Contagion	Control	Male	600	P	0	0	0	0	0	0
161	11	Contagion	Control	Male	-300	A	0	0	0	0	0	0
162	11	Contagion	Control	Male	-240	B	25.8333	0.258333	0	0	25.8333	0.258333
163	11	Contagion	Control	Male	-180	C	27	0.27	0	0	27	0.27
164	11	Contagion	Control	Male	-120	D	58.2333	0.582333	0	0	58.2333	0.582333
165	11	Contagion	Control	Male	-60	E	70.95	0.7095	0	0	70.95	0.7095
166	11	Contagion	Control	Male	0	F	24.1667	0.241667	0	0	24.1667	0.241667
167	11	Contagion	Control	Male	60	G	0	0	0	0	0	0
168	11	Contagion	Control	Male	120	H	0	0	0	0	0	0
169	11	Contagion	Control	Male	180	I	0	0	0	0	0	0
170	11	Contagion	Control	Male	240	J	0	0	0	0	0	0
171	11	Contagion	Control	Male	300	K	0	0	0	0	0	0
172	11	Contagion	Control	Male	360	L	0	0	0	0	0	0
173	11	Contagion	Control	Male	420	M	0	0	0	0	0	0
174	11	Contagion	Control	Male	480	N	0	0	10.8833	0.108833	10.8833	0.108833
175	11	Contagion	Control	Male	540	O	0	0	0	0	0	0
176	11	Contagion	Control	Male	600	P	0	0	0	0	0	0
177	12	Contagion	Control	Male	-300	A	0	0	0	0	0	0
178	12	Contagion	Control	Male	-240	B	0.05	0.0005	0	0	0.05	0.0005
179	12	Contagion	Control	Male	-180	C	0	0	0	0	0	0
180	12	Contagion	Control	Male	-120	D	0	0	0	0	0	0
181	12	Contagion	Control	Male	-60	E	0	0	0	0	0	0
182	12	Contagion	Control	Male	0	F	0	0	0	0	0	0
183	12	Contagion	Control	Male	60	G	0	0	0	0	0	0
184	12	Contagion	Control	Male	120	H	0	0	0	0	0	0
185	12	Contagion	Control	Male	180	I	0	0	0	0	0	0
186	12	Contagion	Control	Male	240	J	0	0	0	0	0	0
187	12	Contagion	Control	Male	300	K	0	0	0	0	0	0
188	12	Contagion	Control	Male	360	L	0	0	0	0	0	0
189	12	Contagion	Control	Male	420	M	0	0	0	0	0	0
190	12	Contagion	Control	Male	480	N	0	0	0	0	0	0
191	12	Contagion	Control	Male	540	O	0	0	0	0	0	0
192	12	Contagion	Control	Male	600	P	0	0	0	0	0	0
193	13	Contagion	Control	Male	-300	A	0	0	0	0	0	0
194	13	Contagion	Control	Male	-240	B	0	0	34.5667	0.345667	34.5667	0.345667
195	13	Contagion	Control	Male	-180	C	0	0	11.5167	0.115167	11.5167	0.115167
196	13	Contagion	Control	Male	-120	D	0	0	0	0	0	0
197	13	Contagion	Control	Male	-60	E	0	0	9.95	0.0995	9.95	0.0995
198	13	Contagion	Control	Male	0	F	0	0	2.1	0.021	2.1	0.021
199	13	Contagion	Control	Male	60	G	0	0	0.9	0.009	0.9	0.009
200	13	Contagion	Control	Male	120	H	0	0	5.88333	0.0588333	5.88333	0.0588333
201	13	Contagion	Control	Male	180	I	0	0	5.88333	0.0588333	5.88333	0.0588333
202	13	Contagion	Control	Male	240	J	0	0	1.76667	0.0176667	1.76667	0.0176667
203	13	Contagion	Control	Male	300	K	0	0	0	0	0	0
204	13	Contagion	Control	Male	360	L	0	0	3.38333	0.0338333	3.38333	0.0338333
205	13	Contagion	Control	Male	420	M	0	0	6.28333	0.0628333	6.28333	0.0628333
206	13	Contagion	Control	Male	480	N	0	0	11.55	0.1155	11.55	0.1155
207	13	Contagion	Control	Male	540	O	0	0	0	0	0	0
208	13	Contagion	Control	Male	600	P	0	0	0	0	0	0
209	14	Contagion	Control	Male	-300	A	0	0	0	0	0	0
210	14	Contagion	Control	Male	-240	B	0	0	1.26667	0.0126667	1.26667	0.0126667
211	14	Contagion	Control	Male	-180	C	0	0	0	0	0	0
212	14	Contagion	Control	Male	-120	D	0	0	0.833333	0.00833333	0.833333	0.00833333
213	14	Contagion	Control	Male	-60	E	0	0	0	0	0	0
214	14	Contagion	Control	Male	0	F	0	0	0	0	0	0
215	14	Contagion	Control	Male	60	G	0	0	12.85	0.1285	12.85	0.1285
216	14	Contagion	Control	Male	120	H	0	0	11.35	0.1135	11.35	0.1135
217	14	Contagion	Control	Male	180	I	0	0	0	0	0	0
218	14	Contagion	Control	Male	240	J	0	0	13.8833	0.138833	13.8833	0.138833
219	14	Contagion	Control	Male	300	K	0	0	0	0	0	0
220	14	Contagion	Control	Male	360	L	0	0	0	0	0	0
221	14	Contagion	Control	Male	420	M	0	0	0	0	0	0
222	14	Contagion	Control	Male	480	N	0	0	0	0	0	0
223	14	Contagion	Control	Male	540	O	0	0	2.48333	0.0248333	2.48333	0.0248333
224	14	Contagion	Control	Male	600	P	0	0	0	0	0	0
225	15	Contagion	Control	Male	-300	A	0	0	0	0	0	0
226	15	Contagion	Control	Male	-240	B	0	0	49.2167	0.492167	49.2167	0.492167
227	15	Contagion	Control	Male	-180	C	0	0	13.6833	0.136833	13.6833	0.136833
228	15	Contagion	Control	Male	-120	D	0	0	26.3833	0.263833	26.3833	0.263833
229	15	Contagion	Control	Male	-60	E	0	0	8.05	0.0805	8.05	0.0805
230	15	Contagion	Control	Male	0	F	0	0	0.116667	0.00116667	0.116667	0.00116667
231	15	Contagion	Control	Male	60	G	0	0	25.2667	0.252667	25.2667	0.252667
232	15	Contagion	Control	Male	120	H	0	0	51.1667	0.511667	51.1667	0.511667
233	15	Contagion	Control	Male	180	I	0	0	77.45	0.7745	77.45	0.7745
234	15	Contagion	Control	Male	240	J	0	0	39.5667	0.395667	39.5667	0.395667
235	15	Contagion	Control	Male	300	K	0	0	20.4	0.204	20.4	0.204
236	15	Contagion	Control	Male	360	L	0	0	0.783333	0.00783333	0.783333	0.00783333
237	15	Contagion	Control	Male	420	M	0	0	0.333333	0.00333333	0.333333	0.00333333
238	15	Contagion	Control	Male	480	N	0	0	25.3	0.253	25.3	0.253
239	15	Contagion	Control	Male	540	O	0	0	3.06667	0.0306667	3.06667	0.0306667
240	15	Contagion	Control	Male	600	P	0	0	5.26667	0.0526667	5.26667	0.0526667
241	16	Contagion	Control	Male	-300	A	0	0	0	0	0	0
242	16	Contagion	Control	Male	-240	B	0	0	0	0	0	0
243	16	Contagion	Control	Male	-180	C	0	0	0	0	0	0
244	16	Contagion	Control	Male	-120	D	0	0	0	0	0	0
245	16	Contagion	Control	Male	-60	E	0	0	0	0	0	0
246	16	Contagion	Control	Male	0	F	0	0	0	0	0	0
247	16	Contagion	Control	Male	60	G	0	0	0	0	0	0
248	16	Contagion	Control	Male	120	H	0	0	0	0	0	0
249	16	Contagion	Control	Male	180	I	0	0	0	0	0	0
250	16	Contagion	Control	Male	240	J	0	0	0	0	0	0
251	16	Contagion	Control	Male	300	K	0	0	0	0	0	0
252	16	Contagion	Control	Male	360	L	0	0	0	0	0	0
253	16	Contagion	Control	Male	420	M	0	0	0	0	0	0
254	16	Contagion	Control	Male	480	N	0	0	0	0	0	0
255	16	Contagion	Control	Male	540	O	0	0	0	0	0	0
256	16	Contagion	Control	Male	600	P	0	0	0	0	0	0
257	17	Contagion	Control	Male	-300	A	0	0	0	0	0	0
258	17	Contagion	Control	Male	-240	B	0	0	55.3333	0.553333	55.3333	0.553333
259	17	Contagion	Control	Male	-180	C	0	0	78.0333	0.780333	78.0333	0.780333
260	17	Contagion	Control	Male	-120	D	0	0	0	0	0	0
261	17	Contagion	Control	Male	-60	E	0	0	0	0	0	0
262	17	Contagion	Control	Male	0	F	0	0	0	0	0	0
263	17	Contagion	Control	Male	60	G	0	0	0.216667	0.00216667	0.216667	0.00216667
264	17	Contagion	Control	Male	120	H	0	0	0	0	0	0
265	17	Contagion	Control	Male	180	I	0	0	0	0	0	0
266	17	Contagion	Control	Male	240	J	0	0	0.933333	0.00933333	0.933333	0.00933333
267	17	Contagion	Control	Male	300	K	0	0	0	0	0	0
268	17	Contagion	Control	Male	360	L	0	0	0.783333	0.00783333	0.783333	0.00783333
269	17	Contagion	Control	Male	420	M	0	0	0	0	0	0
270	17	Contagion	Control	Male	480	N	0	0	0.166667	0.00166667	0.166667	0.00166667
271	17	Contagion	Control	Male	540	O	0	0	0	0	0	0
272	17	Contagion	Control	Male	600	P	0	0	0	0	0	0
273	18	Contagion	Control	Male	-300	A	0	0	0	0	0	0
274	18	Contagion	Control	Male	-240	B	0	0	0	0	0	0
275	18	Contagion	Control	Male	-180	C	0	0	0	0	0	0
276	18	Contagion	Control	Male	-120	D	0	0	14.7167	0.147167	14.7167	0.147167
277	18	Contagion	Control	Male	-60	E	0	0	0	0	0	0
278	18	Contagion	Control	Male	0	F	0	0	0	0	0	0
279	18	Contagion	Control	Male	60	G	0	0	0	0	0	0
280	18	Contagion	Control	Male	120	H	0	0	0	0	0	0
281	18	Contagion	Control	Male	180	I	0	0	51.1667	0.511667	51.1667	0.511667
282	18	Contagion	Control	Male	240	J	0	0	55.0667	0.550667	55.0667	0.550667
283	18	Contagion	Control	Male	300	K	0	0	0	0	0	0
284	18	Contagion	Control	Male	360	L	0	0	1.83333	0.0183333	1.83333	0.0183333
285	18	Contagion	Control	Male	420	M	0	0	0	0	0	0
286	18	Contagion	Control	Male	480	N	0	0	0	0	0	0
287	18	Contagion	Control	Male	540	O	0	0	0	0	0	0
288	18	Contagion	Control	Male	600	P	0	0	10.6333	0.106333	10.6333	0.106333
289	19	Contagion	Control	Male	-300	A	0	0	0	0	0	0
290	19	Contagion	Control	Male	-240	B	3.5	0.035	40.35	0.4035	43.85	0.4385
291	19	Contagion	Control	Male	-180	C	0	0	54.55	0.5455	54.55	0.5455
292	19	Contagion	Control	Male	-120	D	0	0	18.0667	0.180667	18.0667	0.180667
293	19	Contagion	Control	Male	-60	E	0	0	2.83333	0.0283333	2.83333	0.0283333
294	19	Contagion	Control	Male	0	F	0	0	17.7833	0.177833	17.7833	0.177833
295	19	Contagion	Control	Male	60	G	0	0	20.1667	0.201667	20.1667	0.201667
296	19	Contagion	Control	Male	120	H	0	0	0.216667	0.00216667	0.216667	0.00216667
297	19	Contagion	Control	Male	180	I	0	0	0	0	0	0
298	19	Contagion	Control	Male	240	J	0	0	15.9333	0.159333	15.9333	0.159333
299	19	Contagion	Control	Male	300	K	0	0	6.66667	0.0666667	6.66667	0.0666667
300	19	Contagion	Control	Male	360	L	0	0	8.45	0.0845	8.45	0.0845
301	19	Contagion	Control	Male	420	M	0	0	12.0333	0.120333	12.0333	0.120333
302	19	Contagion	Control	Male	480	N	0	0	8.05	0.0805	8.05	0.0805
303	19	Contagion	Control	Male	540	O	0	0	0	0	0	0
304	19	Contagion	Control	Male	600	P	0	0	13.05	0.1305	13.05	0.1305
305	20	Contagion	Control	Male	-300	A	0	0	0	0	0	0
306	20	Contagion	Control	Male	-240	B	0.55	0.0055	8.61667	0.0861667	9.16667	0.0916667
307	20	Contagion	Control	Male	-180	C	0	0	2.38333	0.0238333	2.38333	0.0238333
308	20	Contagion	Control	Male	-120	D	0	0	8.76667	0.0876667	8.76667	0.0876667
309	20	Contagion	Control	Male	-60	E	5.88333	0.0588333	0	0	5.88333	0.0588333
310	20	Contagion	Control	Male	0	F	74.7667	0.747667	0	0	74.7667	0.747667
311	20	Contagion	Control	Male	60	G	0	0	0	0	0	0
312	20	Contagion	Control	Male	120	H	0	0	0	0	0	0
313	20	Contagion	Control	Male	180	I	0	0	0	0	0	0
314	20	Contagion	Control	Male	240	J	0	0	0	0	0	0
315	20	Contagion	Control	Male	300	K	0	0	24.4	0.244	24.4	0.244
316	20	Contagion	Control	Male	360	L	74.4667	0.744667	0.433333	0.00433333	74.9	0.749
317	20	Contagion	Control	Male	420	M	35.9333	0.359333	0	0	35.9333	0.359333
318	20	Contagion	Control	Male	480	N	37.3667	0.373667	0	0	37.3667	0.373667
319	20	Contagion	Control	Male	540	O	18.2333	0.182333	0	0	18.2333	0.182333
320	20	Contagion	Control	Male	600	P	0	0	0	0	0	0
321	21	Contagion	Control	Male	-300	A	0	0	0	0	0	0
322	21	Contagion	Control	Male	-240	B	0	0	0	0	0	0
323	21	Contagion	Control	Male	-180	C	0	0	0	0	0	0
324	21	Contagion	Control	Male	-120	D	0	0	0	0	0	0
325	21	Contagion	Control	Male	-60	E	0	0	0	0	0	0
326	21	Contagion	Control	Male	0	F	0	0	0	0	0	0
327	21	Contagion	Control	Male	60	G	0	0	0	0	0	0
328	21	Contagion	Control	Male	120	H	0	0	0	0	0	0
329	21	Contagion	Control	Male	180	I	0	0	0	0	0	0
330	21	Contagion	Control	Male	240	J	0	0	0	0	0	0
331	21	Contagion	Control	Male	300	K	0	0	0	0	0	0
332	21	Contagion	Control	Male	360	L	0	0	0	0	0	0
333	21	Contagion	Control	Male	420	M	0	0	0	0	0	0
334	21	Contagion	Control	Male	480	N	0	0	0	0	0	0
335	21	Contagion	Control	Male	540	O	0	0	0	0	0	0
336	21	Contagion	Control	Male	600	P	0	0	0	0	0	0
337	22	Contagion	Control	Male	-300	A	0	0	0	0	0	0
338	22	Contagion	Control	Male	-240	B	0	0	0	0	0	0
339	22	Contagion	Control	Male	-180	C	0	0	0	0	0	0
340	22	Contagion	Control	Male	-120	D	0	0	0	0	0	0
341	22	Contagion	Control	Male	-60	E	0	0	0	0	0	0
342	22	Contagion	Control	Male	0	F	0	0	0	0	0	0
343	22	Contagion	Control	Male	60	G	0	0	0	0	0	0
344	22	Contagion	Control	Male	120	H	0	0	0	0	0	0
345	22	Contagion	Control	Male	180	I	0	0	0	0	0	0
346	22	Contagion	Control	Male	240	J	0	0	0	0	0	0
347	22	Contagion	Control	Male	300	K	0	0	0	0	0	0
348	22	Contagion	Control	Male	360	L	0	0	0	0	0	0
349	22	Contagion	Control	Male	420	M	0	0	0	0	0	0
350	22	Contagion	Control	Male	480	N	0	0	0	0	0	0
351	22	Contagion	Control	Male	540	O	0	0	0	0	0	0
352	22	Contagion	Control	Male	600	P	0	0	6.1	0.061	6.1	0.061
353	23	Contagion	Control	Male	-300	A	0	0	0	0	0	0
354	23	Contagion	Control	Male	-240	B	3.5	0.035	0	0	3.5	0.035
355	23	Contagion	Control	Male	-180	C	0	0	0	0	0	0
356	23	Contagion	Control	Male	-120	D	0	0	0	0	0	0
357	23	Contagion	Control	Male	-60	E	0	0	0	0	0	0
358	23	Contagion	Control	Male	0	F	0	0	0	0	0	0
359	23	Contagion	Control	Male	60	G	0	0	0	0	0	0
360	23	Contagion	Control	Male	120	H	0	0	0	0	0	0
361	23	Contagion	Control	Male	180	I	0	0	0	0	0	0
362	23	Contagion	Control	Male	240	J	0	0	0	0	0	0
363	23	Contagion	Control	Male	300	K	0	0	0	0	0	0
364	23	Contagion	Control	Male	360	L	0	0	0	0	0	0
365	23	Contagion	Control	Male	420	M	0	0	0	0	0	0
366	23	Contagion	Control	Male	480	N	0	0	0	0	0	0
367	23	Contagion	Control	Male	540	O	0	0	0	0	0	0
368	23	Contagion	Control	Male	600	P	0	0	0	0	0	0
369	24	Contagion	Control	Male	-300	A	0	0	0	0	0	0
370	24	Contagion	Control	Male	-240	B	0.333333	0.00333333	0	0	0.333333	0.00333333
371	24	Contagion	Control	Male	-180	C	0	0	16.2333	0.162333	16.2333	0.162333
372	24	Contagion	Control	Male	-120	D	0	0	0	0	0	0
373	24	Contagion	Control	Male	-60	E	0	0	0	0	0	0
374	24	Contagion	Control	Male	0	F	0	0	2.28333	0.0228333	2.28333	0.0228333
375	24	Contagion	Control	Male	60	G	0	0	0	0	0	0
376	24	Contagion	Control	Male	120	H	0	0	1.06667	0.0106667	1.06667	0.0106667
377	24	Contagion	Control	Male	180	I	0	0	7.11667	0.0711667	7.11667	0.0711667
378	24	Contagion	Control	Male	240	J	0	0	0	0	0	0
379	24	Contagion	Control	Male	300	K	0	0	0	0	0	0
380	24	Contagion	Control	Male	360	L	0	0	5.45	0.0545	5.45	0.0545
381	24	Contagion	Control	Male	420	M	0	0	0.883333	0.00883333	0.883333	0.00883333
382	24	Contagion	Control	Male	480	N	0	0	0	0	0	0
383	24	Contagion	Control	Male	540	O	0	0	9.98333	0.0998333	9.98333	0.0998333
384	24	Contagion	Control	Male	600	P	0	0	6.55	0.0655	6.55	0.0655
385	25	Contagion	Treated	Male	-300	A	0	0	0	0	0	0
386	25	Contagion	Treated	Male	-240	B	0.166667	0.00166667	0	0	0.166667	0.00166667
387	25	Contagion	Treated	Male	-180	C	21.4333	0.214333	0	0	21.4333	0.214333
388	25	Contagion	Treated	Male	-120	D	0	0	0	0	0	0
389	25	Contagion	Treated	Male	-60	E	13.5	0.135	0	0	13.5	0.135
390	25	Contagion	Treated	Male	0	F	0	0	4.93333	0.0493333	4.93333	0.0493333
391	25	Contagion	Treated	Male	60	G	68.9	0.689	22.9167	0.229167	91.8167	0.918167
392	25	Contagion	Treated	Male	120	H	93.6167	0.936167	0	0	93.6167	0.936167
393	25	Contagion	Treated	Male	180	I	89.2833	0.892833	0	0	89.2833	0.892833
394	25	Contagion	Treated	Male	240	J	75.2333	0.752333	0	0	75.2333	0.752333
395	25	Contagion	Treated	Male	300	K	46.2667	0.462667	0	0	46.2667	0.462667
396	25	Contagion	Treated	Male	360	L	0	0	22.9333	0.229333	22.9333	0.229333
397	25	Contagion	Treated	Male	420	M	19.05	0.1905	10.2333	0.102333	29.2833	0.292833
398	25	Contagion	Treated	Male	480	N	3.4	0.034	1.65	0.0165	5.05	0.0505
399	25	Contagion	Treated	Male	540	O	0	0	0	0	0	0
400	25	Contagion	Treated	Male	600	P	31.7167	0.317167	10.1667	0.101667	41.8833	0.418833
401	26	Contagion	Treated	Male	-300	A	0	0	0	0	0	0
402	26	Contagion	Treated	Male	-240	B	2.88333	0.0288333	9.81667	0.0981667	12.7	0.127
403	26	Contagion	Treated	Male	-180	C	0	0	0	0	0	0
404	26	Contagion	Treated	Male	-120	D	0	0	2.45	0.0245	2.45	0.0245
405	26	Contagion	Treated	Male	-60	E	0	0	1.33333	0.0133333	1.33333	0.0133333
406	26	Contagion	Treated	Male	0	F	0	0	0	0	0	0
407	26	Contagion	Treated	Male	60	G	56.7167	0.567167	4.56667	0.0456667	61.2833	0.612833
408	26	Contagion	Treated	Male	120	H	26	0.26	0	0	26	0.26
409	26	Contagion	Treated	Male	180	I	84.2167	0.842167	0	0	84.2167	0.842167
410	26	Contagion	Treated	Male	240	J	100	1	0	0	100	1
411	26	Contagion	Treated	Male	300	K	54.6667	0.546667	0	0	54.6667	0.546667
412	26	Contagion	Treated	Male	360	L	27.5	0.275	0	0	27.5	0.275
413	26	Contagion	Treated	Male	420	M	45.5	0.455	0	0	45.5	0.455
414	26	Contagion	Treated	Male	480	N	0	0	0	0	0	0
415	26	Contagion	Treated	Male	540	O	65.2333	0.652333	0	0	65.2333	0.652333
416	26	Contagion	Treated	Male	600	P	33.3333	0.333333	0	0	33.3333	0.333333
417	27	Contagion	Treated	Male	-300	A	0	0	0	0	0	0
418	27	Contagion	Treated	Male	-240	B	0.05	0.0005	4.35	0.0435	4.4	0.044
419	27	Contagion	Treated	Male	-180	C	0	0	7	0.07	7	0.07
420	27	Contagion	Treated	Male	-120	D	0	0	0	0	0	0
421	27	Contagion	Treated	Male	-60	E	1.5	0.015	0	0	1.5	0.015
422	27	Contagion	Treated	Male	0	F	0	0	0	0	0	0
423	27	Contagion	Treated	Male	60	G	0	0	1.83333	0.0183333	1.83333	0.0183333
424	27	Contagion	Treated	Male	120	H	39.5167	0.395167	1.45	0.0145	40.9667	0.409667
425	27	Contagion	Treated	Male	180	I	100	1	0	0	100	1
426	27	Contagion	Treated	Male	240	J	58.2167	0.582167	0	0	58.2167	0.582167
427	27	Contagion	Treated	Male	300	K	5.6	0.056	0	0	5.6	0.056
428	27	Contagion	Treated	Male	360	L	41.2833	0.412833	0	0	41.2833	0.412833
429	27	Contagion	Treated	Male	420	M	84.2667	0.842667	0	0	84.2667	0.842667
430	27	Contagion	Treated	Male	480	N	0	0	0	0	0	0
431	27	Contagion	Treated	Male	540	O	99.1833	0.991833	0	0	99.1833	0.991833
432	27	Contagion	Treated	Male	600	P	39.75	0.3975	0	0	39.75	0.3975
433	28	Contagion	Treated	Male	-300	A	0	0	0	0	0	0
434	28	Contagion	Treated	Male	-240	B	6	0.06	0	0	6	0.06
435	28	Contagion	Treated	Male	-180	C	0	0	0	0	0	0
436	28	Contagion	Treated	Male	-120	D	0	0	0	0	0	0
437	28	Contagion	Treated	Male	-60	E	73.7333	0.737333	0	0	73.7333	0.737333
438	28	Contagion	Treated	Male	0	F	44.8833	0.448833	4.66667	0.0466667	49.55	0.4955
439	28	Contagion	Treated	Male	60	G	54.1167	0.541167	11.4	0.114	65.5167	0.655167
440	28	Contagion	Treated	Male	120	H	100	1	0	0	100	1
441	28	Contagion	Treated	Male	180	I	100	1	0	0	100	1
442	28	Contagion	Treated	Male	240	J	100	1	0	0	100	1
443	28	Contagion	Treated	Male	300	K	32.8833	0.328833	0	0	32.8833	0.328833
444	28	Contagion	Treated	Male	360	L	32.2833	0.322833	0	0	32.2833	0.322833
445	28	Contagion	Treated	Male	420	M	56.2667	0.562667	0	0	56.2667	0.562667
446	28	Contagion	Treated	Male	480	N	73.7167	0.737167	0	0	73.7167	0.737167
447	28	Contagion	Treated	Male	540	O	77.45	0.7745	0	0	77.45	0.7745
448	28	Contagion	Treated	Male	600	P	96.0333	0.960333	0	0	96.0333	0.960333
449	29	Contagion	Treated	Male	-300	A	0	0	0	0	0	0
450	29	Contagion	Treated	Male	-240	B	38.6167	0.386167	25.0333	0.250333	63.65	0.6365
451	29	Contagion	Treated	Male	-180	C	28.5333	0.285333	0	0	28.5333	0.285333
452	29	Contagion	Treated	Male	-120	D	2.11667	0.0211667	3.45	0.0345	5.56667	0.0556667
453	29	Contagion	Treated	Male	-60	E	63.9	0.639	0	0	63.9	0.639
454	29	Contagion	Treated	Male	0	F	76.3667	0.763667	0	0	76.3667	0.763667
455	29	Contagion	Treated	Male	60	G	77.1333	0.771333	0	0	77.1333	0.771333
456	29	Contagion	Treated	Male	120	H	0	0	82.25	0.8225	82.25	0.8225
457	29	Contagion	Treated	Male	180	I	85.7	0.857	0	0	85.7	0.857
458	29	Contagion	Treated	Male	240	J	93.4833	0.934833	0	0	93.4833	0.934833
459	29	Contagion	Treated	Male	300	K	82.5333	0.825333	0	0	82.5333	0.825333
460	29	Contagion	Treated	Male	360	L	36.55	0.3655	22.5333	0.225333	59.0833	0.590833
461	29	Contagion	Treated	Male	420	M	81.65	0.8165	0	0	81.65	0.8165
462	29	Contagion	Treated	Male	480	N	24.1833	0.241833	0	0	24.1833	0.241833
463	29	Contagion	Treated	Male	540	O	74.2333	0.742333	0	0	74.2333	0.742333
464	29	Contagion	Treated	Male	600	P	39.85	0.3985	20.3667	0.203667	60.2167	0.602167
465	30	Contagion	Treated	Male	-300	A	0	0	0	0	0	0
466	30	Contagion	Treated	Male	-240	B	3.5	0.035	0	0	3.5	0.035
467	30	Contagion	Treated	Male	-180	C	0	0	2.11667	0.0211667	2.11667	0.0211667
468	30	Contagion	Treated	Male	-120	D	0	0	0	0	0	0
469	30	Contagion	Treated	Male	-60	E	3.43333	0.0343333	0	0	3.43333	0.0343333
470	30	Contagion	Treated	Male	0	F	0	0	0	0	0	0
471	30	Contagion	Treated	Male	60	G	0	0	0	0	0	0
472	30	Contagion	Treated	Male	120	H	0	0	0	0	0	0
473	30	Contagion	Treated	Male	180	I	0	0	0	0	0	0
474	30	Contagion	Treated	Male	240	J	45.85	0.4585	0	0	45.85	0.4585
475	30	Contagion	Treated	Male	300	K	100	1	0	0	100	1
476	30	Contagion	Treated	Male	360	L	59.8333	0.598333	23.55	0.2355	83.3833	0.833833
477	30	Contagion	Treated	Male	420	M	74.05	0.7405	9.96667	0.0996667	84.0167	0.840167
478	30	Contagion	Treated	Male	480	N	71.4667	0.714667	18.3833	0.183833	89.85	0.8985
479	30	Contagion	Treated	Male	540	O	100	1	0	0	100	1
480	30	Contagion	Treated	Male	600	P	95.9833	0.959833	0	0	95.9833	0.959833
481	31	Contagion	Treated	Male	-300	A	0	0	0	0	0	0
482	31	Contagion	Treated	Male	-240	B	3.5	0.035	5.61667	0.0561667	9.11667	0.0911667
483	31	Contagion	Treated	Male	-180	C	0	0	0	0	0	0
484	31	Contagion	Treated	Male	-120	D	0	0	0	0	0	0
485	31	Contagion	Treated	Male	-60	E	0	0	0	0	0	0
486	31	Contagion	Treated	Male	0	F	0	0	0	0	0	0
487	31	Contagion	Treated	Male	60	G	76	0.76	5.05	0.0505	81.05	0.8105
488	31	Contagion	Treated	Male	120	H	97.6	0.976	0	0	97.6	0.976
489	31	Contagion	Treated	Male	180	I	100	1	0	0	100	1
490	31	Contagion	Treated	Male	240	J	100	1	0	0	100	1
491	31	Contagion	Treated	Male	300	K	73.95	0.7395	15.95	0.1595	89.9	0.899
492	31	Contagion	Treated	Male	360	L	100	1	0	0	100	1
493	31	Contagion	Treated	Male	420	M	89.4833	0.894833	7.9	0.079	97.3833	0.973833
494	31	Contagion	Treated	Male	480	N	18.5167	0.185167	16.55	0.1655	35.0667	0.350667
495	31	Contagion	Treated	Male	540	O	100	1	0	0	100	1
496	31	Contagion	Treated	Male	600	P	95.3667	0.953667	0	0	95.3667	0.953667
497	32	Contagion	Treated	Male	-300	A	0	0	0	0	0	0
498	32	Contagion	Treated	Male	-240	B	0	0	0	0	0	0
499	32	Contagion	Treated	Male	-180	C	0	0	0	0	0	0
500	32	Contagion	Treated	Male	-120	D	0	0	0	0	0	0
501	32	Contagion	Treated	Male	-60	E	0	0	0	0	0	0
502	32	Contagion	Treated	Male	0	F	0	0	0	0	0	0
503	32	Contagion	Treated	Male	60	G	0	0	12.2333	0.122333	12.2333	0.122333
504	32	Contagion	Treated	Male	120	H	0	0	35.9	0.359	35.9	0.359
505	32	Contagion	Treated	Male	180	I	29.45	0.2945	29.6	0.296	59.05	0.5905
506	32	Contagion	Treated	Male	240	J	29.5	0.295	5.31667	0.0531667	34.8167	0.348167
507	32	Contagion	Treated	Male	300	K	66.8333	0.668333	12.6167	0.126167	79.45	0.7945
508	32	Contagion	Treated	Male	360	L	40.6833	0.406833	2	0.02	42.6833	0.426833
509	32	Contagion	Treated	Male	420	M	31.7667	0.317667	14.4833	0.144833	46.25	0.4625
510	32	Contagion	Treated	Male	480	N	41.6167	0.416167	2.21667	0.0221667	43.8333	0.438333
511	32	Contagion	Treated	Male	540	O	14	0.14	0	0	14	0.14
512	32	Contagion	Treated	Male	600	P	43.9167	0.439167	0	0	43.9167	0.439167
513	33	Contagion	Treated	Male	-300	A	0	0	0	0	0	0
514	33	Contagion	Treated	Male	-240	B	4.2	0.042	0	0	4.2	0.042
515	33	Contagion	Treated	Male	-180	C	0	0	0	0	0	0
516	33	Contagion	Treated	Male	-120	D	0	0	0	0	0	0
517	33	Contagion	Treated	Male	-60	E	0	0	0	0	0	0
518	33	Contagion	Treated	Male	0	F	0	0	0	0	0	0
519	33	Contagion	Treated	Male	60	G	0	0	0	0	0	0
520	33	Contagion	Treated	Male	120	H	6.8	0.068	0	0	6.8	0.068
521	33	Contagion	Treated	Male	180	I	43.7333	0.437333	0	0	43.7333	0.437333
522	33	Contagion	Treated	Male	240	J	0	0	0	0	0	0
523	33	Contagion	Treated	Male	300	K	0	0	0	0	0	0
524	33	Contagion	Treated	Male	360	L	74.2	0.742	0	0	74.2	0.742
525	33	Contagion	Treated	Male	420	M	65.6	0.656	0	0	65.6	0.656
526	33	Contagion	Treated	Male	480	N	22.8667	0.228667	0	0	22.8667	0.228667
527	33	Contagion	Treated	Male	540	O	36.1333	0.361333	0	0	36.1333	0.361333
528	33	Contagion	Treated	Male	600	P	50.2667	0.502667	0	0	50.2667	0.502667
529	34	Contagion	Treated	Male	-300	A	0	0	0	0	0	0
530	34	Contagion	Treated	Male	-240	B	4.2	0.042	0	0	4.2	0.042
531	34	Contagion	Treated	Male	-180	C	0	0	0	0	0	0
532	34	Contagion	Treated	Male	-120	D	0	0	0	0	0	0
533	34	Contagion	Treated	Male	-60	E	0	0	0	0	0	0
534	34	Contagion	Treated	Male	0	F	0	0	0	0	0	0
535	34	Contagion	Treated	Male	60	G	0	0	31.2667	0.312667	31.2667	0.312667
536	34	Contagion	Treated	Male	120	H	31.8667	0.318667	53.5333	0.535333	85.4	0.854
537	34	Contagion	Treated	Male	180	I	100	1	0	0	100	1
538	34	Contagion	Treated	Male	240	J	100	1	0	0	100	1
539	34	Contagion	Treated	Male	300	K	100	1	0	0	100	1
540	34	Contagion	Treated	Male	360	L	100	1	0	0	100	1
541	34	Contagion	Treated	Male	420	M	47.4	0.474	0	0	47.4	0.474
542	34	Contagion	Treated	Male	480	N	0	0	0	0	0	0
543	34	Contagion	Treated	Male	540	O	0	0	0	0	0	0
544	34	Contagion	Treated	Male	600	P	20.5333	0.205333	0	0	20.5333	0.205333
545	35	Contagion	Treated	Male	-300	A	0	0	0	0	0	0
546	35	Contagion	Treated	Male	-240	B	4.2	0.042	0	0	4.2	0.042
547	35	Contagion	Treated	Male	-180	C	0	0	0	0	0	0
548	35	Contagion	Treated	Male	-120	D	0	0	0	0	0	0
549	35	Contagion	Treated	Male	-60	E	0	0	0	0	0	0
550	35	Contagion	Treated	Male	0	F	0	0	0	0	0	0
551	35	Contagion	Treated	Male	60	G	0	0	0	0	0	0
552	35	Contagion	Treated	Male	120	H	97.2	0.972	0	0	97.2	0.972
553	35	Contagion	Treated	Male	180	I	100	1	0	0	100	1
554	35	Contagion	Treated	Male	240	J	3.6	0.036	6.46667	0.0646667	10.0667	0.100667
555	35	Contagion	Treated	Male	300	K	0	0	0	0	0	0
556	35	Contagion	Treated	Male	360	L	73.4667	0.734667	0	0	73.4667	0.734667
557	35	Contagion	Treated	Male	420	M	100	1	0	0	100	1
558	35	Contagion	Treated	Male	480	N	100	1	0	0	100	1
559	35	Contagion	Treated	Male	540	O	100	1	0	0	100	1
560	35	Contagion	Treated	Male	600	P	85.6667	0.856667	0	0	85.6667	0.856667
561	36	Contagion	Treated	Male	-300	A	0	0	0	0	0	0
562	36	Contagion	Treated	Male	-240	B	0	0	0	0	0	0
563	36	Contagion	Treated	Male	-180	C	0	0	0	0	0	0
564	36	Contagion	Treated	Male	-120	D	0	0	0	0	0	0
565	36	Contagion	Treated	Male	-60	E	0	0	0	0	0	0
566	36	Contagion	Treated	Male	0	F	0	0	0	0	0	0
567	36	Contagion	Treated	Male	60	G	2.66667	0.0266667	7.6	0.076	10.2667	0.102667
568	36	Contagion	Treated	Male	120	H	85.7333	0.857333	0.533333	0.00533333	86.2667	0.862667
569	36	Contagion	Treated	Male	180	I	43	0.43	0	0	43	0.43
570	36	Contagion	Treated	Male	240	J	73.4	0.734	0	0	73.4	0.734
571	36	Contagion	Treated	Male	300	K	64.4667	0.644667	0	0	64.4667	0.644667
572	36	Contagion	Treated	Male	360	L	10.1333	0.101333	0	0	10.1333	0.101333
573	36	Contagion	Treated	Male	420	M	0	0	0	0	0	0
574	36	Contagion	Treated	Male	480	N	8.86667	0.0886667	0	0	8.86667	0.0886667
575	36	Contagion	Treated	Male	540	O	35.1333	0.351333	0	0	35.1333	0.351333
576	36	Contagion	Treated	Male	600	P	69.0667	0.690667	0	0	69.0667	0.690667
577	37	Contagion	Treated	Male	-300	A	0	0	0	0	0	0
578	37	Contagion	Treated	Male	-240	B	0	0	0	0	0	0
579	37	Contagion	Treated	Male	-180	C	0	0	0	0	0	0
580	37	Contagion	Treated	Male	-120	D	0	0	0	0	0	0
581	37	Contagion	Treated	Male	-60	E	0	0	0	0	0	0
582	37	Contagion	Treated	Male	0	F	0	0	0	0	0	0
583	37	Contagion	Treated	Male	60	G	0	0	6.86667	0.0686667	6.86667	0.0686667
584	37	Contagion	Treated	Male	120	H	72.1333	0.721333	0	0	72.1333	0.721333
585	37	Contagion	Treated	Male	180	I	39.6	0.396	0	0	39.6	0.396
586	37	Contagion	Treated	Male	240	J	98.3333	0.983333	0	0	98.3333	0.983333
587	37	Contagion	Treated	Male	300	K	27.9333	0.279333	0	0	27.9333	0.279333
588	37	Contagion	Treated	Male	360	L	35.2	0.352	0	0	35.2	0.352
589	37	Contagion	Treated	Male	420	M	1.33333	0.0133333	0	0	1.33333	0.0133333
590	37	Contagion	Treated	Male	480	N	100	1	0	0	100	1
591	37	Contagion	Treated	Male	540	O	31.0667	0.310667	0	0	31.0667	0.310667
592	37	Contagion	Treated	Male	600	P	0	0	1.93333	0.0193333	1.93333	0.0193333
593	38	Contagion	Treated	Male	-300	A	0	0	0	0	0	0
594	38	Contagion	Treated	Male	-240	B	4.2	0.042	0	0	4.2	0.042
595	38	Contagion	Treated	Male	-180	C	0	0	0	0	0	0
596	38	Contagion	Treated	Male	-120	D	0	0	0	0	0	0
597	38	Contagion	Treated	Male	-60	E	0	0	0	0	0	0
598	38	Contagion	Treated	Male	0	F	0	0	0	0	0	0
599	38	Contagion	Treated	Male	60	G	3.53333	0.0353333	7.13333	0.0713333	10.6667	0.106667
600	38	Contagion	Treated	Male	120	H	100	1	0	0	100	1
601	38	Contagion	Treated	Male	180	I	100	1	0	0	100	1
602	38	Contagion	Treated	Male	240	J	100	1	0	0	100	1
603	38	Contagion	Treated	Male	300	K	93.5333	0.935333	0	0	93.5333	0.935333
604	38	Contagion	Treated	Male	360	L	49.4	0.494	0	0	49.4	0.494
605	38	Contagion	Treated	Male	420	M	38.6667	0.386667	0	0	38.6667	0.386667
606	38	Contagion	Treated	Male	480	N	13.8667	0.138667	0	0	13.8667	0.138667
607	38	Contagion	Treated	Male	540	O	52.1333	0.521333	0	0	52.1333	0.521333
608	38	Contagion	Treated	Male	600	P	8.46667	0.0846667	0	0	8.46667	0.0846667
609	39	Contagion	Treated	Male	-300	A	0	0	0	0	0	0
610	39	Contagion	Treated	Male	-240	B	54.1667	0.541667	0	0	54.1667	0.541667
611	39	Contagion	Treated	Male	-180	C	0	0	0	0	0	0
612	39	Contagion	Treated	Male	-120	D	0	0	0	0	0	0
613	39	Contagion	Treated	Male	-60	E	52.1667	0.521667	0	0	52.1667	0.521667
614	39	Contagion	Treated	Male	0	F	38.8833	0.388833	0	0	38.8833	0.388833
615	39	Contagion	Treated	Male	60	G	54.1167	0.541167	18.7833	0.187833	72.9	0.729
616	39	Contagion	Treated	Male	120	H	100	1	0	0	100	1
617	39	Contagion	Treated	Male	180	I	95.55	0.9555	0	0	95.55	0.9555
618	39	Contagion	Treated	Male	240	J	100	1	0	0	100	1
619	39	Contagion	Treated	Male	300	K	100	1	0	0	100	1
620	39	Contagion	Treated	Male	360	L	100	1	0	0	100	1
621	39	Contagion	Treated	Male	420	M	100	1	0	0	100	1
622	39	Contagion	Treated	Male	480	N	100	1	0	0	100	1
623	39	Contagion	Treated	Male	540	O	100	1	0	0	100	1
624	39	Contagion	Treated	Male	600	P	95.9833	0.959833	0	0	95.9833	0.959833
625	40	Contagion	Treated	Male	-300	A	0	0	0	0	0	0
626	40	Contagion	Treated	Male	-240	B	2.21667	0.0221667	0	0	2.21667	0.0221667
627	40	Contagion	Treated	Male	-180	C	10.2167	0.102167	0	0	10.2167	0.102167
628	40	Contagion	Treated	Male	-120	D	0	0	0	0	0	0
629	40	Contagion	Treated	Male	-60	E	0.066667	0.00066667	0	0	0.066667	0.00066667
630	40	Contagion	Treated	Male	0	F	92.7667	0.927667	0	0	92.7667	0.927667
631	40	Contagion	Treated	Male	60	G	96.05	0.9605	0	0	96.05	0.9605
632	40	Contagion	Treated	Male	120	H	100	1	0	0	100	1
633	40	Contagion	Treated	Male	180	I	100	1	0	0	100	1
634	40	Contagion	Treated	Male	240	J	100	1	0	0	100	1
635	40	Contagion	Treated	Male	300	K	100	1	0	0	100	1
636	40	Contagion	Treated	Male	360	L	100	1	0	0	100	1
637	40	Contagion	Treated	Male	420	M	80.05	0.8005	0	0	80.05	0.8005
638	40	Contagion	Treated	Male	480	N	100	1	0	0	100	1
639	40	Contagion	Treated	Male	540	O	81.1667	0.811667	0	0	81.1667	0.811667
640	40	Contagion	Treated	Male	600	P	73.65	0.7365	0	0	73.65	0.7365
641	41	Contagion	Treated	Male	-300	A	0	0	0	0	0	0
642	41	Contagion	Treated	Male	-240	B	0.55	0.0055	0	0	0.55	0.0055
643	41	Contagion	Treated	Male	-180	C	0	0	0	0	0	0
644	41	Contagion	Treated	Male	-120	D	0	0	0	0	0	0
645	41	Contagion	Treated	Male	-60	E	35.2667	0.352667	0	0	35.2667	0.352667
646	41	Contagion	Treated	Male	0	F	61	0.61	0	0	61	0.61
647	41	Contagion	Treated	Male	60	G	10.2333	0.102333	18.3333	0.183333	28.5667	0.285667
648	41	Contagion	Treated	Male	120	H	86.0667	0.860667	0	0	86.0667	0.860667
649	41	Contagion	Treated	Male	180	I	100	1	0	0	100	1
650	41	Contagion	Treated	Male	240	J	83.1	0.831	0	0	83.1	0.831
651	41	Contagion	Treated	Male	300	K	100	1	0	0	100	1
652	41	Contagion	Treated	Male	360	L	100	1	0	0	100	1
653	41	Contagion	Treated	Male	420	M	100	1	0	0	100	1
654	41	Contagion	Treated	Male	480	N	93.6	0.936	0	0	93.6	0.936
655	41	Contagion	Treated	Male	540	O	67.15	0.6715	0.566667	0.00566667	67.7167	0.677167
656	41	Contagion	Treated	Male	600	P	84.45	0.8445	0	0	84.45	0.8445
657	42	Contagion	Treated	Male	-300	A	0	0	0	0	0	0
658	42	Contagion	Treated	Male	-240	B	0.283333	0.00283333	7.28333	0.0728333	7.56667	0.0756667
659	42	Contagion	Treated	Male	-180	C	0	0	0	0	0	0
660	42	Contagion	Treated	Male	-120	D	0	0	21.5833	0.215833	21.5833	0.215833
661	42	Contagion	Treated	Male	-60	E	5.43333	0.0543333	0	0	5.43333	0.0543333
662	42	Contagion	Treated	Male	0	F	0	0	0	0	0	0
663	42	Contagion	Treated	Male	60	G	58.9	0.589	0	0	58.9	0.589
664	42	Contagion	Treated	Male	120	H	42.6	0.426	0	0	42.6	0.426
665	42	Contagion	Treated	Male	180	I	20.4333	0.204333	0	0	20.4333	0.204333
666	42	Contagion	Treated	Male	240	J	0	0	0	0	0	0
667	42	Contagion	Treated	Male	300	K	13	0.13	0	0	13	0.13
668	42	Contagion	Treated	Male	360	L	15.2833	0.152833	0.333333	0.00333333	15.6167	0.156167
669	42	Contagion	Treated	Male	420	M	92.2167	0.922167	0	0	92.2167	0.922167
670	42	Contagion	Treated	Male	480	N	77.7833	0.777833	0	0	77.7833	0.777833
671	42	Contagion	Treated	Male	540	O	0	0	0	0	0	0
672	42	Contagion	Treated	Male	600	P	39	0.39	0	0	39	0.39
673	43	Contagion	Treated	Male	-300	A	0	0	0	0	0	0
674	43	Contagion	Treated	Male	-240	B	3.5	0.035	0	0	3.5	0.035
675	43	Contagion	Treated	Male	-180	C	0	0	0	0	0	0
676	43	Contagion	Treated	Male	-120	D	0	0	0	0	0	0
677	43	Contagion	Treated	Male	-60	E	0	0	0	0	0	0
678	43	Contagion	Treated	Male	0	F	0	0	0	0	0	0
679	43	Contagion	Treated	Male	60	G	77.45	0.7745	0	0	77.45	0.7745
680	43	Contagion	Treated	Male	120	H	100	1	0	0	100	1
681	43	Contagion	Treated	Male	180	I	100	1	0	0	100	1
682	43	Contagion	Treated	Male	240	J	100	1	0	0	100	1
683	43	Contagion	Treated	Male	300	K	45.7667	0.457667	0	0	45.7667	0.457667
684	43	Contagion	Treated	Male	360	L	0	0	0	0	0	0
685	43	Contagion	Treated	Male	420	M	0	0	0	0	0	0
686	43	Contagion	Treated	Male	480	N	27.2167	0.272167	0	0	27.2167	0.272167
687	43	Contagion	Treated	Male	540	O	67.5667	0.675667	0	0	67.5667	0.675667
688	43	Contagion	Treated	Male	600	P	23.9833	0.239833	0	0	23.9833	0.239833
689	44	Contagion	Treated	Male	-300	A	0	0	0	0	0	0
690	44	Contagion	Treated	Male	-240	B	3.5	0.035	16.1167	0.161167	19.6167	0.196167
691	44	Contagion	Treated	Male	-180	C	25.3833	0.253833	0	0	25.3833	0.253833
692	44	Contagion	Treated	Male	-120	D	0	0	0	0	0	0
693	44	Contagion	Treated	Male	-60	E	11.8333	0.118333	0	0	11.8333	0.118333
694	44	Contagion	Treated	Male	0	F	14.7833	0.147833	18.6	0.186	33.3833	0.333833
695	44	Contagion	Treated	Male	60	G	68.7833	0.687833	0	0	68.7833	0.687833
696	44	Contagion	Treated	Male	120	H	91.55	0.9155	0	0	91.55	0.9155
697	44	Contagion	Treated	Male	180	I	63	0.63	0.383333	0.00383333	63.3833	0.633833
698	44	Contagion	Treated	Male	240	J	1.11667	0.0111667	0.666667	0.00666667	1.78333	0.0178333
699	44	Contagion	Treated	Male	300	K	69.6667	0.696667	0	0	69.6667	0.696667
700	44	Contagion	Treated	Male	360	L	44.05	0.4405	0	0	44.05	0.4405
701	44	Contagion	Treated	Male	420	M	0	0	0	0	0	0
702	44	Contagion	Treated	Male	480	N	2.11667	0.0211667	0	0	2.11667	0.0211667
703	44	Contagion	Treated	Male	540	O	0	0	11.2667	0.112667	11.2667	0.112667
704	44	Contagion	Treated	Male	600	P	17.8333	0.178333	0	0	17.8333	0.178333
721	45	Contagion	Control	Female	-300	A	0	0	0	0	0	0
722	45	Contagion	Control	Female	-240	B	0.45	0.0045	13.3333	0.133333	13.7833	0.137833
723	45	Contagion	Control	Female	-180	C	53.1	0.531	0	0	53.1	0.531
724	45	Contagion	Control	Female	-120	D	22	0.22	0	0	22	0.22
725	45	Contagion	Control	Female	-60	E	43.1167	0.431167	5	0.05	48.1167	0.481167
726	45	Contagion	Control	Female	0	F	58.8833	0.588833	4.43333	0.0443333	63.3167	0.633167
727	45	Contagion	Control	Female	60	G	0	0	16	0.16	16	0.16
728	45	Contagion	Control	Female	120	H	26.8833	0.268833	0	0	26.8833	0.268833
729	45	Contagion	Control	Female	180	I	0.5	0.005	0	0	0.5	0.005
730	45	Contagion	Control	Female	240	J	56.35	0.5635	0	0	56.35	0.5635
731	45	Contagion	Control	Female	300	K	20.1	0.201	0	0	20.1	0.201
732	45	Contagion	Control	Female	360	L	0	0	0	0	0	0
733	45	Contagion	Control	Female	420	M	0	0	0	0	0	0
734	45	Contagion	Control	Female	480	N	0	0	0	0	0	0
735	45	Contagion	Control	Female	540	O	0	0	5.33333	0.0533333	5.33333	0.0533333
736	45	Contagion	Control	Female	600	P	0	0	19.7333	0.197333	19.7333	0.197333
737	46	Contagion	Control	Female	-300	A	0	0	0	0	0	0
738	46	Contagion	Control	Female	-240	B	3.5	0.035	18.4	0.184	21.9	0.219
739	46	Contagion	Control	Female	-180	C	0	0	20.3333	0.203333	20.3333	0.203333
740	46	Contagion	Control	Female	-120	D	0	0	6.83333	0.0683333	6.83333	0.0683333
741	46	Contagion	Control	Female	-60	E	0	0	0	0	0	0
742	46	Contagion	Control	Female	0	F	0	0	2.78333	0.0278333	2.78333	0.0278333
743	46	Contagion	Control	Female	60	G	0	0	11	0.11	11	0.11
744	46	Contagion	Control	Female	120	H	0	0	0	0	0	0
745	46	Contagion	Control	Female	180	I	0	0	0.9	0.009	0.9	0.009
746	46	Contagion	Control	Female	240	J	0	0	0	0	0	0
747	46	Contagion	Control	Female	300	K	0	0	8.86667	0.0886667	8.86667	0.0886667
748	46	Contagion	Control	Female	360	L	0	0	2.21667	0.0221667	2.21667	0.0221667
749	46	Contagion	Control	Female	420	M	0	0	0	0	0	0
750	46	Contagion	Control	Female	480	N	0	0	0	0	0	0
751	46	Contagion	Control	Female	540	O	0	0	0	0	0	0
752	46	Contagion	Control	Female	600	P	0	0	0.55	0.0055	0.55	0.0055
753	47	Contagion	Control	Female	-300	A	0	0	0	0	0	0
754	47	Contagion	Control	Female	-240	B	3.5	0.035	10.05	0.1005	13.55	0.1355
755	47	Contagion	Control	Female	-180	C	0	0	0.5	0.005	0.5	0.005
756	47	Contagion	Control	Female	-120	D	0	0	0	0	0	0
757	47	Contagion	Control	Female	-60	E	0	0	0	0	0	0
758	47	Contagion	Control	Female	0	F	0	0	0	0	0	0
759	47	Contagion	Control	Female	60	G	2.21667	0.0221667	0	0	2.21667	0.0221667
760	47	Contagion	Control	Female	120	H	0	0	0	0	0	0
761	47	Contagion	Control	Female	180	I	0	0	0	0	0	0
762	47	Contagion	Control	Female	240	J	0	0	11.9	0.119	11.9	0.119
763	47	Contagion	Control	Female	300	K	35.1167	0.351167	0	0	35.1167	0.351167
764	47	Contagion	Control	Female	360	L	0	0	0.5	0.005	0.5	0.005
765	47	Contagion	Control	Female	420	M	0	0	0	0	0	0
766	47	Contagion	Control	Female	480	N	0	0	0	0	0	0
767	47	Contagion	Control	Female	540	O	0	0	8.83333	0.0883333	8.83333	0.0883333
768	47	Contagion	Control	Female	600	P	0	0	2.88333	0.0288333	2.88333	0.0288333
769	48	Contagion	Control	Female	-300	A	0	0	0	0	0	0
770	48	Contagion	Control	Female	-240	B	31.5	0.315	3.06667	0.0306667	34.5667	0.345667
771	48	Contagion	Control	Female	-180	C	0	0	21.9167	0.219167	21.9167	0.219167
772	48	Contagion	Control	Female	-120	D	0	0	3.26667	0.0326667	3.26667	0.0326667
773	48	Contagion	Control	Female	-60	E	0	0	4.83333	0.0483333	4.83333	0.0483333
774	48	Contagion	Control	Female	0	F	0	0	5.05	0.0505	5.05	0.0505
775	48	Contagion	Control	Female	60	G	0	0	3.95	0.0395	3.95	0.0395
776	48	Contagion	Control	Female	120	H	25.1167	0.251167	4.33333	0.0433333	29.45	0.2945
777	48	Contagion	Control	Female	180	I	47.45	0.4745	0	0	47.45	0.4745
778	48	Contagion	Control	Female	240	J	44.3667	0.443667	0	0	44.3667	0.443667
779	48	Contagion	Control	Female	300	K	39.2167	0.392167	0	0	39.2167	0.392167
780	48	Contagion	Control	Female	360	L	0	0	0	0	0	0
781	48	Contagion	Control	Female	420	M	0	0	0	0	0	0
782	48	Contagion	Control	Female	480	N	0	0	0	0	0	0
783	48	Contagion	Control	Female	540	O	0	0	10.85	0.1085	10.85	0.1085
784	48	Contagion	Control	Female	600	P	0	0	3.43333	0.0343333	3.43333	0.0343333
785	49	Contagion	Control	Female	-300	A	0	0	0	0	0	0
786	49	Contagion	Control	Female	-240	B	0	0	0	0	0	0
787	49	Contagion	Control	Female	-180	C	0	0	0	0	0	0
788	49	Contagion	Control	Female	-120	D	0	0	0	0	0	0
789	49	Contagion	Control	Female	-60	E	0	0	0	0	0	0
790	49	Contagion	Control	Female	0	F	0	0	0	0	0	0
791	49	Contagion	Control	Female	60	G	0	0	0	0	0	0
792	49	Contagion	Control	Female	120	H	0	0	0	0	0	0
793	49	Contagion	Control	Female	180	I	0	0	0	0	0	0
794	49	Contagion	Control	Female	240	J	0	0	0	0	0	0
795	49	Contagion	Control	Female	300	K	0	0	0	0	0	0
796	49	Contagion	Control	Female	360	L	0	0	0	0	0	0
797	49	Contagion	Control	Female	420	M	0	0	0	0	0	0
798	49	Contagion	Control	Female	480	N	0	0	0	0	0	0
799	49	Contagion	Control	Female	540	O	0	0	0	0	0	0
800	49	Contagion	Control	Female	600	P	0	0	0	0	0	0
801	50	Contagion	Control	Female	-300	A	0	0	0	0	0	0
802	50	Contagion	Control	Female	-240	B	0	0	11.1167	0.111167	11.1167	0.111167
803	50	Contagion	Control	Female	-180	C	0	0	9.78333	0.0978333	9.78333	0.0978333
804	50	Contagion	Control	Female	-120	D	0	0	4.81667	0.0481667	4.81667	0.0481667
805	50	Contagion	Control	Female	-60	E	0	0	16.5	0.165	16.5	0.165
806	50	Contagion	Control	Female	0	F	68.05	0.6805	21.7167	0.217167	89.7667	0.897667
807	50	Contagion	Control	Female	60	G	100	1	0	0	100	1
808	50	Contagion	Control	Female	120	H	100	1	0	0	100	1
809	50	Contagion	Control	Female	180	I	55.1167	0.551167	0	0	55.1167	0.551167
810	50	Contagion	Control	Female	240	J	0	0	0	0	0	0
811	50	Contagion	Control	Female	300	K	0	0	0	0	0	0
812	50	Contagion	Control	Female	360	L	0	0	8.05	0.0805	8.05	0.0805
813	50	Contagion	Control	Female	420	M	0	0	0	0	0	0
814	50	Contagion	Control	Female	480	N	0	0	11.7833	0.117833	11.7833	0.117833
815	50	Contagion	Control	Female	540	O	0	0	0	0	0	0
816	50	Contagion	Control	Female	600	P	0	0	4.96667	0.0496667	4.96667	0.0496667
817	51	Contagion	Control	Female	-300	A	0	0	0	0	0	0
818	51	Contagion	Control	Female	-240	B	3.5	0.035	9.7	0.097	13.2	0.132
819	51	Contagion	Control	Female	-180	C	0	0	0	0	0	0
820	51	Contagion	Control	Female	-120	D	0	0	11.3167	0.113167	11.3167	0.113167
821	51	Contagion	Control	Female	-60	E	0	0	6.53333	0.0653333	6.53333	0.0653333
822	51	Contagion	Control	Female	0	F	0	0	10.45	0.1045	10.45	0.1045
823	51	Contagion	Control	Female	60	G	0	0	12.5	0.125	12.5	0.125
824	51	Contagion	Control	Female	120	H	0	0	12.6667	0.126667	12.6667	0.126667
825	51	Contagion	Control	Female	180	I	0	0	6.78333	0.0678333	6.78333	0.0678333
826	51	Contagion	Control	Female	240	J	0	0	2.78333	0.0278333	2.78333	0.0278333
827	51	Contagion	Control	Female	300	K	29.2833	0.292833	6.15	0.0615	35.4333	0.354333
828	51	Contagion	Control	Female	360	L	0	0	1.51667	0.0151667	1.51667	0.0151667
829	51	Contagion	Control	Female	420	M	0	0	0.6	0.006	0.6	0.006
830	51	Contagion	Control	Female	480	N	0	0	16.7167	0.167167	16.7167	0.167167
831	51	Contagion	Control	Female	540	O	0	0	0	0	0	0
832	51	Contagion	Control	Female	600	P	0	0	70.3833	0.703833	70.3833	0.703833
833	52	Contagion	Control	Female	-300	A	0	0	0	0	0	0
834	52	Contagion	Control	Female	-240	B	3.5	0.035	0	0	3.5	0.035
835	52	Contagion	Control	Female	-180	C	0	0	0	0	0	0
836	52	Contagion	Control	Female	-120	D	42.8333	0.428333	0	0	42.8333	0.428333
837	52	Contagion	Control	Female	-60	E	30.4333	0.304333	0	0	30.4333	0.304333
838	52	Contagion	Control	Female	0	F	88	0.88	0	0	88	0.88
839	52	Contagion	Control	Female	60	G	68	0.68	0	0	68	0.68
840	52	Contagion	Control	Female	120	H	28.8833	0.288833	1.95	0.0195	30.8333	0.308333
841	52	Contagion	Control	Female	180	I	7.23333	0.0723333	0	0	7.23333	0.0723333
842	52	Contagion	Control	Female	240	J	23.6667	0.236667	4.56667	0.0456667	28.2333	0.282333
843	52	Contagion	Control	Female	300	K	89.6167	0.896167	0	0	89.6167	0.896167
844	52	Contagion	Control	Female	360	L	60.2167	0.602167	0	0	60.2167	0.602167
845	52	Contagion	Control	Female	420	M	69.7833	0.697833	1.88333	0.0188333	71.6667	0.716667
846	52	Contagion	Control	Female	480	N	92.35	0.9235	0	0	92.35	0.9235
847	52	Contagion	Control	Female	540	O	86.3333	0.863333	0	0	86.3333	0.863333
848	52	Contagion	Control	Female	600	P	29.0833	0.290833	0	0	29.0833	0.290833
849	53	Contagion	Control	Female	-300	A	0	0	0	0	0	0
850	53	Contagion	Control	Female	-240	B	3.5	0.035	9.95	0.0995	13.45	0.1345
851	53	Contagion	Control	Female	-180	C	0	0	23.95	0.2395	23.95	0.2395
852	53	Contagion	Control	Female	-120	D	0	0	8.93333	0.0893333	8.93333	0.0893333
853	53	Contagion	Control	Female	-60	E	0	0	13.3333	0.133333	13.3333	0.133333
854	53	Contagion	Control	Female	0	F	0	0	4.68333	0.0468333	4.68333	0.0468333
855	53	Contagion	Control	Female	60	G	0	0	0	0	0	0
856	53	Contagion	Control	Female	120	H	0	0	13.3167	0.133167	13.3167	0.133167
857	53	Contagion	Control	Female	180	I	0	0	22.5667	0.225667	22.5667	0.225667
858	53	Contagion	Control	Female	240	J	0	0	0	0	0	0
859	53	Contagion	Control	Female	300	K	0	0	0	0	0	0
860	53	Contagion	Control	Female	360	L	0	0	3.33333	0.0333333	3.33333	0.0333333
861	53	Contagion	Control	Female	420	M	0	0	1.35	0.0135	1.35	0.0135
862	53	Contagion	Control	Female	480	N	0	0	13.7167	0.137167	13.7167	0.137167
863	53	Contagion	Control	Female	540	O	0	0	17.4	0.174	17.4	0.174
864	53	Contagion	Control	Female	600	P	0	0	25	0.25	25	0.25
865	54	Contagion	Control	Female	-300	A	0	0	0	0	0	0
866	54	Contagion	Control	Female	-240	B	3.5	0.035	0	0	3.5	0.035
867	54	Contagion	Control	Female	-180	C	0	0	0	0	0	0
868	54	Contagion	Control	Female	-120	D	0	0	0	0	0	0
869	54	Contagion	Control	Female	-60	E	0	0	0	0	0	0
870	54	Contagion	Control	Female	0	F	0	0	0	0	0	0
871	54	Contagion	Control	Female	60	G	0	0	0	0	0	0
872	54	Contagion	Control	Female	120	H	0	0	0	0	0	0
873	54	Contagion	Control	Female	180	I	0	0	0	0	0	0
874	54	Contagion	Control	Female	240	J	0	0	0	0	0	0
875	54	Contagion	Control	Female	300	K	0	0	0	0	0	0
876	54	Contagion	Control	Female	360	L	0	0	0	0	0	0
877	54	Contagion	Control	Female	420	M	0	0	0	0	0	0
878	54	Contagion	Control	Female	480	N	0	0	0	0	0	0
879	54	Contagion	Control	Female	540	O	0	0	0	0	0	0
880	54	Contagion	Control	Female	600	P	0	0	0	0	0	0
881	55	Contagion	Control	Female	-300	A	0	0	0	0	0	0
882	55	Contagion	Control	Female	-240	B	0	0	6.83333	0.0683333	6.83333	0.0683333
883	55	Contagion	Control	Female	-180	C	0	0	15.1833	0.151833	15.1833	0.151833
884	55	Contagion	Control	Female	-120	D	0	0	1.95	0.0195	1.95	0.0195
885	55	Contagion	Control	Female	-60	E	0	0	6.11667	0.0611667	6.11667	0.0611667
886	55	Contagion	Control	Female	0	F	0	0	10.1667	0.101667	10.1667	0.101667
887	55	Contagion	Control	Female	60	G	0	0	0	0	0	0
888	55	Contagion	Control	Female	120	H	0	0	5.61667	0.0561667	5.61667	0.0561667
889	55	Contagion	Control	Female	180	I	0	0	0	0	0	0
890	55	Contagion	Control	Female	240	J	0	0	10.0667	0.100667	10.0667	0.100667
891	55	Contagion	Control	Female	300	K	0	0	14.7667	0.147667	14.7667	0.147667
892	55	Contagion	Control	Female	360	L	0	0	0	0	0	0
893	55	Contagion	Control	Female	420	M	0	0	0	0	0	0
894	55	Contagion	Control	Female	480	N	0	0	0	0	0	0
895	55	Contagion	Control	Female	540	O	0	0	2.11667	0.0211667	2.11667	0.0211667
896	55	Contagion	Control	Female	600	P	0	0	0	0	0	0
897	56	Contagion	Control	Female	-300	A	0	0	0	0	0	0
898	56	Contagion	Control	Female	-240	B	4.2	0.042	0	0	4.2	0.042
899	56	Contagion	Control	Female	-180	C	0	0	0	0	0	0
900	56	Contagion	Control	Female	-120	D	0	0	0	0	0	0
901	56	Contagion	Control	Female	-60	E	0	0	0	0	0	0
902	56	Contagion	Control	Female	0	F	0	0	0	0	0	0
903	56	Contagion	Control	Female	60	G	0	0	0	0	0	0
904	56	Contagion	Control	Female	120	H	0	0	0	0	0	0
905	56	Contagion	Control	Female	180	I	0	0	0	0	0	0
906	56	Contagion	Control	Female	240	J	0	0	0	0	0	0
907	56	Contagion	Control	Female	300	K	0	0	0	0	0	0
908	56	Contagion	Control	Female	360	L	0	0	0	0	0	0
909	56	Contagion	Control	Female	420	M	0	0	0	0	0	0
910	56	Contagion	Control	Female	480	N	0	0	0	0	0	0
911	56	Contagion	Control	Female	540	O	0	0	0	0	0	0
912	56	Contagion	Control	Female	600	P	0	0	0	0	0	0
913	57	Contagion	Control	Female	-300	A	0	0	0	0	0	0
914	57	Contagion	Control	Female	-240	B	4.2	0.042	0	0	4.2	0.042
915	57	Contagion	Control	Female	-180	C	0	0	0	0	0	0
916	57	Contagion	Control	Female	-120	D	0	0	0	0	0	0
917	57	Contagion	Control	Female	-60	E	0	0	0	0	0	0
918	57	Contagion	Control	Female	0	F	0	0	0	0	0	0
919	57	Contagion	Control	Female	60	G	0	0	0	0	0	0
920	57	Contagion	Control	Female	120	H	0	0	0	0	0	0
921	57	Contagion	Control	Female	180	I	0	0	0	0	0	0
922	57	Contagion	Control	Female	240	J	0	0	0	0	0	0
923	57	Contagion	Control	Female	300	K	27.1333	0.271333	0	0	27.1333	0.271333
924	57	Contagion	Control	Female	360	L	0	0	0	0	0	0
925	57	Contagion	Control	Female	420	M	4	0.04	0	0	4	0.04
926	57	Contagion	Control	Female	480	N	3.73333	0.0373333	0	0	3.73333	0.0373333
927	57	Contagion	Control	Female	540	O	0	0	0	0	0	0
928	57	Contagion	Control	Female	600	P	0	0	0	0	0	0
929	58	Contagion	Control	Female	-300	A	0	0	0	0	0	0
930	58	Contagion	Control	Female	-240	B	3.5	0.035	2.9	0.029	6.4	0.064
931	58	Contagion	Control	Female	-180	C	0	0	5.18333	0.0518333	5.18333	0.0518333
932	58	Contagion	Control	Female	-120	D	12.2167	0.122167	0	0	12.2167	0.122167
933	58	Contagion	Control	Female	-60	E	0	0	8.13333	0.0813333	8.13333	0.0813333
934	58	Contagion	Control	Female	0	F	0	0	45.3333	0.453333	45.3333	0.453333
935	58	Contagion	Control	Female	60	G	4.01667	0.0401667	6.38333	0.0638333	10.4	0.104
936	58	Contagion	Control	Female	120	H	28.8333	0.288333	0	0	28.8333	0.288333
937	58	Contagion	Control	Female	180	I	0	0	8	0.08	8	0.08
938	58	Contagion	Control	Female	240	J	0	0	1.46667	0.0146667	1.46667	0.0146667
939	58	Contagion	Control	Female	300	K	0	0	11.6667	0.116667	11.6667	0.116667
940	58	Contagion	Control	Female	360	L	0	0	44.0333	0.440333	44.0333	0.440333
941	58	Contagion	Control	Female	420	M	0	0	9.98333	0.0998333	9.98333	0.0998333
942	58	Contagion	Control	Female	480	N	0	0	14.95	0.1495	14.95	0.1495
943	58	Contagion	Control	Female	540	O	0	0	37.85	0.3785	37.85	0.3785
944	58	Contagion	Control	Female	600	P	0	0	36.25	0.3625	36.25	0.3625
945	59	Contagion	Control	Female	-300	A	0	0	0	0	0	0
946	59	Contagion	Control	Female	-240	B	3.5	0.035	0	0	3.5	0.035
947	59	Contagion	Control	Female	-180	C	0	0	0	0	0	0
948	59	Contagion	Control	Female	-120	D	0	0	0	0	0	0
949	59	Contagion	Control	Female	-60	E	0	0	0	0	0	0
950	59	Contagion	Control	Female	0	F	0	0	0	0	0	0
951	59	Contagion	Control	Female	60	G	0	0	0	0	0	0
952	59	Contagion	Control	Female	120	H	0	0	14.35	0.1435	14.35	0.1435
953	59	Contagion	Control	Female	180	I	0	0	0	0	0	0
954	59	Contagion	Control	Female	240	J	0	0	2.16667	0.0216667	2.16667	0.0216667
955	59	Contagion	Control	Female	300	K	0	0	0.883333	0.00883333	0.883333	0.00883333
956	59	Contagion	Control	Female	360	L	0	0	4.98333	0.0498333	4.98333	0.0498333
957	59	Contagion	Control	Female	420	M	0	0	0	0	0	0
958	59	Contagion	Control	Female	480	N	0	0	0	0	0	0
959	59	Contagion	Control	Female	540	O	0	0	0	0	0	0
960	59	Contagion	Control	Female	600	P	0	0	0	0	0	0
961	60	Contagion	Control	Female	-300	A	0	0	0	0	0	0
962	60	Contagion	Control	Female	-240	B	0	0	58.6167	0.586167	58.6167	0.586167
963	60	Contagion	Control	Female	-180	C	0	0	0	0	0	0
964	60	Contagion	Control	Female	-120	D	0	0	0	0	0	0
965	60	Contagion	Control	Female	-60	E	0	0	0	0	0	0
966	60	Contagion	Control	Female	0	F	0	0	0	0	0	0
967	60	Contagion	Control	Female	60	G	0	0	0	0	0	0
968	60	Contagion	Control	Female	120	H	0	0	0	0	0	0
969	60	Contagion	Control	Female	180	I	0	0	0	0	0	0
970	60	Contagion	Control	Female	240	J	0	0	0	0	0	0
971	60	Contagion	Control	Female	300	K	0	0	0	0	0	0
972	60	Contagion	Control	Female	360	L	0	0	0	0	0	0
973	60	Contagion	Control	Female	420	M	0	0	0	0	0	0
974	60	Contagion	Control	Female	480	N	0	0	0	0	0	0
975	60	Contagion	Control	Female	540	O	0	0	0	0	0	0
976	60	Contagion	Control	Female	600	P	0	0	0	0	0	0
977	61	Contagion	Control	Female	-300	A	0	0	0	0	0	0
978	61	Contagion	Control	Female	-240	B	0.283333	0.00283333	0	0	0.283333	0.00283333
979	61	Contagion	Control	Female	-180	C	0	0	6.55	0.0655	6.55	0.0655
980	61	Contagion	Control	Female	-120	D	0	0	0	0	0	0
981	61	Contagion	Control	Female	-60	E	0	0	0	0	0	0
982	61	Contagion	Control	Female	0	F	0	0	0	0	0	0
983	61	Contagion	Control	Female	60	G	0	0	0	0	0	0
984	61	Contagion	Control	Female	120	H	0	0	0	0	0	0
985	61	Contagion	Control	Female	180	I	0	0	0	0	0	0
986	61	Contagion	Control	Female	240	J	0	0	0	0	0	0
987	61	Contagion	Control	Female	300	K	0	0	0	0	0	0
988	61	Contagion	Control	Female	360	L	0	0	0	0	0	0
989	61	Contagion	Control	Female	420	M	0	0	0	0	0	0
990	61	Contagion	Control	Female	480	N	0	0	0	0	0	0
991	61	Contagion	Control	Female	540	O	0	0	0	0	0	0
992	61	Contagion	Control	Female	600	P	0	0	0	0	0	0
993	62	Contagion	Control	Female	-300	A	0	0	0	0	0	0
994	62	Contagion	Control	Female	-240	B	0.616667	0.00616667	0	0	0.616667	0.00616667
995	62	Contagion	Control	Female	-180	C	0	0	13.3333	0.133333	13.3333	0.133333
996	62	Contagion	Control	Female	-120	D	0	0	0.666667	0.00666667	0.666667	0.00666667
997	62	Contagion	Control	Female	-60	E	0	0	0	0	0	0
998	62	Contagion	Control	Female	0	F	0	0	0	0	0	0
999	62	Contagion	Control	Female	60	G	0	0	0	0	0	0
1000	62	Contagion	Control	Female	120	H	0	0	11.7167	0.117167	11.7167	0.117167
1001	62	Contagion	Control	Female	180	I	0	0	0	0	0	0
1002	62	Contagion	Control	Female	240	J	0	0	24.1667	0.241667	24.1667	0.241667
1003	62	Contagion	Control	Female	300	K	0	0	0	0	0	0
1004	62	Contagion	Control	Female	360	L	0	0	8.28333	0.0828333	8.28333	0.0828333
1005	62	Contagion	Control	Female	420	M	0	0	0.95	0.0095	0.95	0.0095
1006	62	Contagion	Control	Female	480	N	0	0	3.51667	0.0351667	3.51667	0.0351667
1007	62	Contagion	Control	Female	540	O	0	0	0	0	0	0
1008	62	Contagion	Control	Female	600	P	0	0	0	0	0	0
1009	63	Contagion	Control	Female	-300	A	0	0	0	0	0	0
1010	63	Contagion	Control	Female	-240	B	3.5	0.035	18.4333	0.184333	21.9333	0.219333
1011	63	Contagion	Control	Female	-180	C	0	0	56.8667	0.568667	56.8667	0.568667
1012	63	Contagion	Control	Female	-120	D	0	0	34.8667	0.348667	34.8667	0.348667
1013	63	Contagion	Control	Female	-60	E	0	0	24.7833	0.247833	24.7833	0.247833
1014	63	Contagion	Control	Female	0	F	0	0	11.5	0.115	11.5	0.115
1015	63	Contagion	Control	Female	60	G	0	0	4.5	0.045	4.5	0.045
1016	63	Contagion	Control	Female	120	H	0	0	2.88333	0.0288333	2.88333	0.0288333
1017	63	Contagion	Control	Female	180	I	0	0	0	0	0	0
1018	63	Contagion	Control	Female	240	J	0	0	4.95	0.0495	4.95	0.0495
1019	63	Contagion	Control	Female	300	K	0	0	8.66667	0.0866667	8.66667	0.0866667
1020	63	Contagion	Control	Female	360	L	0	0	39.25	0.3925	39.25	0.3925
1021	63	Contagion	Control	Female	420	M	0	0	8.9	0.089	8.9	0.089
1022	63	Contagion	Control	Female	480	N	0	0	23.8667	0.238667	23.8667	0.238667
1023	63	Contagion	Control	Female	540	O	0	0	1.6	0.016	1.6	0.016
1024	63	Contagion	Control	Female	600	P	0	0	14.4833	0.144833	14.4833	0.144833
1025	64	Contagion	Control	Female	-300	A	0	0	0	0	0	0
1026	64	Contagion	Control	Female	-240	B	3.5	0.035	0	0	3.5	0.035
1027	64	Contagion	Control	Female	-180	C	0	0	0	0	0	0
1028	64	Contagion	Control	Female	-120	D	0	0	0	0	0	0
1029	64	Contagion	Control	Female	-60	E	0	0	0	0	0	0
1030	64	Contagion	Control	Female	0	F	0	0	5.63333	0.0563333	5.63333	0.0563333
1031	64	Contagion	Control	Female	60	G	0	0	0.716667	0.00716667	0.716667	0.00716667
1032	64	Contagion	Control	Female	120	H	0	0	12.25	0.1225	12.25	0.1225
1033	64	Contagion	Control	Female	180	I	0	0	15.0667	0.150667	15.0667	0.150667
1034	64	Contagion	Control	Female	240	J	0	0	9.21667	0.0921667	9.21667	0.0921667
1035	64	Contagion	Control	Female	300	K	0	0	6.95	0.0695	6.95	0.0695
1036	64	Contagion	Control	Female	360	L	0	0	14.9333	0.149333	14.9333	0.149333
1037	64	Contagion	Control	Female	420	M	0	0	14.2667	0.142667	14.2667	0.142667
1038	64	Contagion	Control	Female	480	N	0	0	17.3833	0.173833	17.3833	0.173833
1039	64	Contagion	Control	Female	540	O	0	0	47.4833	0.474833	47.4833	0.474833
1040	64	Contagion	Control	Female	600	P	0	0	6.11667	0.0611667	6.11667	0.0611667
1041	65	Contagion	Control	Female	-300	A	0	0	0	0	0	0
1042	65	Contagion	Control	Female	-240	B	0	0	0	0	0	0
1043	65	Contagion	Control	Female	-180	C	0	0	0	0	0	0
1044	65	Contagion	Control	Female	-120	D	0	0	0	0	0	0
1045	65	Contagion	Control	Female	-60	E	0	0	0	0	0	0
1046	65	Contagion	Control	Female	0	F	0	0	0	0	0	0
1047	65	Contagion	Control	Female	60	G	0	0	0	0	0	0
1048	65	Contagion	Control	Female	120	H	0	0	0	0	0	0
1049	65	Contagion	Control	Female	180	I	0	0	0	0	0	0
1050	65	Contagion	Control	Female	240	J	0	0	0	0	0	0
1051	65	Contagion	Control	Female	300	K	0	0	0	0	0	0
1052	65	Contagion	Control	Female	360	L	0	0	3.65	0.0365	3.65	0.0365
1053	65	Contagion	Control	Female	420	M	0	0	9.78333	0.0978333	9.78333	0.0978333
1054	65	Contagion	Control	Female	480	N	0	0	0	0	0	0
1055	65	Contagion	Control	Female	540	O	0	0	0	0	0	0
1056	65	Contagion	Control	Female	600	P	0	0	0	0	0	0
1057	66	Contagion	Control	Female	-300	A	0	0	0	0	0	0
1058	66	Contagion	Control	Female	-240	B	0	0	0	0	0	0
1059	66	Contagion	Control	Female	-180	C	0	0	0	0	0	0
1060	66	Contagion	Control	Female	-120	D	0	0	0	0	0	0
1061	66	Contagion	Control	Female	-60	E	0	0	0	0	0	0
1062	66	Contagion	Control	Female	0	F	0	0	3.83333	0.0383333	3.83333	0.0383333
1063	66	Contagion	Control	Female	60	G	0	0	0	0	0	0
1064	66	Contagion	Control	Female	120	H	0	0	0	0	0	0
1065	66	Contagion	Control	Female	180	I	0	0	0	0	0	0
1066	66	Contagion	Control	Female	240	J	0	0	0	0	0	0
1067	66	Contagion	Control	Female	300	K	0	0	19.8333	0.198333	19.8333	0.198333
1068	66	Contagion	Control	Female	360	L	0	0	0	0	0	0
1069	66	Contagion	Control	Female	420	M	0	0	1.71667	0.0171667	1.71667	0.0171667
1070	66	Contagion	Control	Female	480	N	0	0	0	0	0	0
1071	66	Contagion	Control	Female	540	O	0	0	0	0	0	0
1072	66	Contagion	Control	Female	600	P	0	0	0	0	0	0
1073	67	Contagion	Control	Female	-300	A	0	0	0	0	0	0
1074	67	Contagion	Control	Female	-240	B	3.5	0.035	0	0	3.5	0.035
1075	67	Contagion	Control	Female	-180	C	3.33333	0.0333333	0	0	3.33333	0.0333333
1076	67	Contagion	Control	Female	-120	D	0	0	2.61667	0.0261667	2.61667	0.0261667
1077	67	Contagion	Control	Female	-60	E	0	0	4.83333	0.0483333	4.83333	0.0483333
1078	67	Contagion	Control	Female	0	F	0	0	3.88333	0.0388333	3.88333	0.0388333
1079	67	Contagion	Control	Female	60	G	0	0	9.38333	0.0938333	9.38333	0.0938333
1080	67	Contagion	Control	Female	120	H	0	0	0	0	0	0
1081	67	Contagion	Control	Female	180	I	0	0	0	0	0	0
1082	67	Contagion	Control	Female	240	J	0	0	9.33333	0.0933333	9.33333	0.0933333
1083	67	Contagion	Control	Female	300	K	0	0	1.98333	0.0198333	1.98333	0.0198333
1084	67	Contagion	Control	Female	360	L	0	0	0	0	0	0
1085	67	Contagion	Control	Female	420	M	0	0	1.11667	0.0111667	1.11667	0.0111667
1086	67	Contagion	Control	Female	480	N	0	0	1.36667	0.0136667	1.36667	0.0136667
1087	67	Contagion	Control	Female	540	O	0	0	0	0	0	0
1088	67	Contagion	Control	Female	600	P	0	0	0	0	0	0
1089	68	Contagion	Control	Female	-300	A	0	0	0	0	0	0
1090	68	Contagion	Control	Female	-240	B	0	0	0	0	0	0
1091	68	Contagion	Control	Female	-180	C	0	0	0	0	0	0
1092	68	Contagion	Control	Female	-120	D	0	0	0.733333	0.00733333	0.733333	0.00733333
1093	68	Contagion	Control	Female	-60	E	0	0	9.03333	0.0903333	9.03333	0.0903333
1094	68	Contagion	Control	Female	0	F	0	0	0	0	0	0
1095	68	Contagion	Control	Female	60	G	0	0	0	0	0	0
1096	68	Contagion	Control	Female	120	H	0	0	0.95	0.0095	0.95	0.0095
1097	68	Contagion	Control	Female	180	I	0	0	0	0	0	0
1098	68	Contagion	Control	Female	240	J	0	0	0	0	0	0
1099	68	Contagion	Control	Female	300	K	0	0	0	0	0	0
1100	68	Contagion	Control	Female	360	L	0	0	0	0	0	0
1101	68	Contagion	Control	Female	420	M	0	0	0	0	0	0
1102	68	Contagion	Control	Female	480	N	0	0	0.45	0.0045	0.45	0.0045
1103	68	Contagion	Control	Female	540	O	0	0	0	0	0	0
1104	68	Contagion	Control	Female	600	P	0	0	0	0	0	0
1105	69	Contagion	Control	Female	-300	A	0	0	0	0	0	0
1106	69	Contagion	Control	Female	-240	B	3.5	0.035	0	0	3.5	0.035
1107	69	Contagion	Control	Female	-180	C	0	0	0	0	0	0
1108	69	Contagion	Control	Female	-120	D	0	0	0	0	0	0
1109	69	Contagion	Control	Female	-60	E	0	0	0	0	0	0
1110	69	Contagion	Control	Female	0	F	0	0	0	0	0	0
1111	69	Contagion	Control	Female	60	G	0	0	7.66667	0.0766667	7.66667	0.0766667
1112	69	Contagion	Control	Female	120	H	0	0	0	0	0	0
1113	69	Contagion	Control	Female	180	I	0	0	16.2167	0.162167	16.2167	0.162167
1114	69	Contagion	Control	Female	240	J	0	0	0	0	0	0
1115	69	Contagion	Control	Female	300	K	0	0	0	0	0	0
1116	69	Contagion	Control	Female	360	L	0	0	0	0	0	0
1117	69	Contagion	Control	Female	420	M	0	0	3.16667	0.0316667	3.16667	0.0316667
1118	69	Contagion	Control	Female	480	N	0	0	0	0	0	0
1119	69	Contagion	Control	Female	540	O	0	0	0	0	0	0
1120	69	Contagion	Control	Female	600	P	0	0	0	0	0	0
1121	70	Contagion	Treated	Female	-300	A	0	0	0	0	0	0
1122	70	Contagion	Treated	Female	-240	B	3.45	0.0345	0	0	3.45	0.0345
1123	70	Contagion	Treated	Female	-180	C	0	0	0	0	0	0
1124	70	Contagion	Treated	Female	-120	D	0	0	0	0	0	0
1125	70	Contagion	Treated	Female	-60	E	0	0	0	0	0	0
1126	70	Contagion	Treated	Female	0	F	0	0	0	0	0	0
1127	70	Contagion	Treated	Female	60	G	0.833333	0.00833333	5.56667	0.0556667	6.4	0.064
1128	70	Contagion	Treated	Female	120	H	53.05	0.5305	28	0.28	81.05	0.8105
1129	70	Contagion	Treated	Female	180	I	0	0	0	0	0	0
1130	70	Contagion	Treated	Female	240	J	0	0	0	0	0	0
1131	70	Contagion	Treated	Female	300	K	0	0	0	0	0	0
1132	70	Contagion	Treated	Female	360	L	0	0	28.0167	0.280167	28.0167	0.280167
1133	70	Contagion	Treated	Female	420	M	0	0	15.0667	0.150667	15.0667	0.150667
1134	70	Contagion	Treated	Female	480	N	0	0	7.05	0.0705	7.05	0.0705
1135	70	Contagion	Treated	Female	540	O	0	0	0	0	0	0
1136	70	Contagion	Treated	Female	600	P	0	0	0	0	0	0
1137	71	Contagion	Treated	Female	-300	A	0	0	0	0	0	0
1138	71	Contagion	Treated	Female	-240	B	0	0	0	0	0	0
1139	71	Contagion	Treated	Female	-180	C	0	0	0	0	0	0
1140	71	Contagion	Treated	Female	-120	D	0	0	0	0	0	0
1141	71	Contagion	Treated	Female	-60	E	0	0	0	0	0	0
1142	71	Contagion	Treated	Female	0	F	0	0	0	0	0	0
1143	71	Contagion	Treated	Female	60	G	24.45	0.2445	8.66667	0.0866667	33.1167	0.331167
1144	71	Contagion	Treated	Female	120	H	80.8333	0.808333	12.3833	0.123833	93.2167	0.932167
1145	71	Contagion	Treated	Female	180	I	100	1	0	0	100	1
1146	71	Contagion	Treated	Female	240	J	100	1	0	0	100	1
1147	71	Contagion	Treated	Female	300	K	100	1	0	0	100	1
1148	71	Contagion	Treated	Female	360	L	100	1	0	0	100	1
1149	71	Contagion	Treated	Female	420	M	100	1	0	0	100	1
1150	71	Contagion	Treated	Female	480	N	100	1	0	0	100	1
1151	71	Contagion	Treated	Female	540	O	100	1	0	0	100	1
1152	71	Contagion	Treated	Female	600	P	80.9667	0.809667	0	0	80.9667	0.809667
1153	72	Contagion	Treated	Female	-300	A	0	0	0	0	0	0
1154	72	Contagion	Treated	Female	-240	B	4.2	0.042	0	0	4.2	0.042
1155	72	Contagion	Treated	Female	-180	C	0	0	0	0	0	0
1156	72	Contagion	Treated	Female	-120	D	0	0	0	0	0	0
1157	72	Contagion	Treated	Female	-60	E	0	0	0	0	0	0
1158	72	Contagion	Treated	Female	0	F	0	0	0	0	0	0
1159	72	Contagion	Treated	Female	60	G	0	0	0	0	0	0
1160	72	Contagion	Treated	Female	120	H	48.0667	0.480667	0	0	48.0667	0.480667
1161	72	Contagion	Treated	Female	180	I	100	1	0	0	100	1
1162	72	Contagion	Treated	Female	240	J	2.86667	0.0286667	0	0	2.86667	0.0286667
1163	72	Contagion	Treated	Female	300	K	100	1	0	0	100	1
1164	72	Contagion	Treated	Female	360	L	13.5333	0.135333	0	0	13.5333	0.135333
1165	72	Contagion	Treated	Female	420	M	0	0	0	0	0	0
1166	72	Contagion	Treated	Female	480	N	87.6	0.876	0	0	87.6	0.876
1167	72	Contagion	Treated	Female	540	O	46.4667	0.464667	0	0	46.4667	0.464667
1168	72	Contagion	Treated	Female	600	P	0	0	0	0	0	0
1169	73	Contagion	Treated	Female	-300	A	0	0	0	0	0	0
1170	73	Contagion	Treated	Female	-240	B	30.8667	0.308667	0	0	30.8667	0.308667
1171	73	Contagion	Treated	Female	-180	C	0	0	0	0	0	0
1172	73	Contagion	Treated	Female	-120	D	0	0	0	0	0	0
1173	73	Contagion	Treated	Female	-60	E	0	0	0	0	0	0
1174	73	Contagion	Treated	Female	0	F	0	0	0	0	0	0
1175	73	Contagion	Treated	Female	60	G	0	0	0	0	0	0
1176	73	Contagion	Treated	Female	120	H	82.8667	0.828667	0	0	82.8667	0.828667
1177	73	Contagion	Treated	Female	180	I	79.2667	0.792667	0	0	79.2667	0.792667
1178	73	Contagion	Treated	Female	240	J	17.3333	0.173333	0	0	17.3333	0.173333
1179	73	Contagion	Treated	Female	300	K	35.2667	0.352667	0	0	35.2667	0.352667
1180	73	Contagion	Treated	Female	360	L	8.13333	0.0813333	0	0	8.13333	0.0813333
1181	73	Contagion	Treated	Female	420	M	21.2667	0.212667	0	0	21.2667	0.212667
1182	73	Contagion	Treated	Female	480	N	0	0	0	0	0	0
1183	73	Contagion	Treated	Female	540	O	0	0	0	0	0	0
1184	73	Contagion	Treated	Female	600	P	60.2667	0.602667	0	0	60.2667	0.602667
1185	74	Contagion	Treated	Female	-300	A	0	0	0	0	0	0
1186	74	Contagion	Treated	Female	-240	B	4.2	0.042	0	0	4.2	0.042
1187	74	Contagion	Treated	Female	-180	C	0	0	0	0	0	0
1188	74	Contagion	Treated	Female	-120	D	0	0	0	0	0	0
1189	74	Contagion	Treated	Female	-60	E	0	0	0	0	0	0
1190	74	Contagion	Treated	Female	0	F	0	0	0	0	0	0
1191	74	Contagion	Treated	Female	60	G	0	0	0	0	0	0
1192	74	Contagion	Treated	Female	120	H	40.2667	0.402667	0	0	40.2667	0.402667
1193	74	Contagion	Treated	Female	180	I	100	1	0	0	100	1
1194	74	Contagion	Treated	Female	240	J	75.8667	0.758667	0	0	75.8667	0.758667
1195	74	Contagion	Treated	Female	300	K	100	1	0	0	100	1
1196	74	Contagion	Treated	Female	360	L	100	1	0	0	100	1
1197	74	Contagion	Treated	Female	420	M	100	1	0	0	100	1
1198	74	Contagion	Treated	Female	480	N	100	1	0	0	100	1
1199	74	Contagion	Treated	Female	540	O	100	1	0	0	100	1
1200	74	Contagion	Treated	Female	600	P	91.9333	0.919333	0	0	91.9333	0.919333
1201	75	Contagion	Treated	Female	-300	A	0	0	0	0	0	0
1202	75	Contagion	Treated	Female	-240	B	4.2	0.042	0	0	4.2	0.042
1203	75	Contagion	Treated	Female	-180	C	0	0	0	0	0	0
1204	75	Contagion	Treated	Female	-120	D	0	0	0	0	0	0
1205	75	Contagion	Treated	Female	-60	E	0	0	0	0	0	0
1206	75	Contagion	Treated	Female	0	F	0	0	0	0	0	0
1207	75	Contagion	Treated	Female	60	G	0	0	0	0	0	0
1208	75	Contagion	Treated	Female	120	H	0	0	0	0	0	0
1209	75	Contagion	Treated	Female	180	I	0	0	0	0	0	0
1210	75	Contagion	Treated	Female	240	J	0	0	0	0	0	0
1211	75	Contagion	Treated	Female	300	K	0	0	0	0	0	0
1212	75	Contagion	Treated	Female	360	L	0	0	0	0	0	0
1213	75	Contagion	Treated	Female	420	M	0	0	0	0	0	0
1214	75	Contagion	Treated	Female	480	N	0	0	0	0	0	0
1215	75	Contagion	Treated	Female	540	O	0	0	0	0	0	0
1216	75	Contagion	Treated	Female	600	P	0	0	0	0	0	0
1217	76	Contagion	Treated	Female	-300	A	0	0	0	0	0	0
1218	76	Contagion	Treated	Female	-240	B	11.1333	0.111333	2.66667	0.0266667	13.8	0.138
1219	76	Contagion	Treated	Female	-180	C	17.0667	0.170667	0	0	17.0667	0.170667
1220	76	Contagion	Treated	Female	-120	D	5	0.05	0	0	5	0.05
1221	76	Contagion	Treated	Female	-60	E	0	0	0	0	0	0
1222	76	Contagion	Treated	Female	0	F	0	0	0	0	0	0
1223	76	Contagion	Treated	Female	60	G	7.13333	0.0713333	27.7333	0.277333	34.8667	0.348667
1224	76	Contagion	Treated	Female	120	H	100	1	0	0	100	1
1225	76	Contagion	Treated	Female	180	I	100	1	0	0	100	1
1226	76	Contagion	Treated	Female	240	J	100	1	0	0	100	1
1227	76	Contagion	Treated	Female	300	K	100	1	0	0	100	1
1228	76	Contagion	Treated	Female	360	L	100	1	0	0	100	1
1229	76	Contagion	Treated	Female	420	M	100	1	0	0	100	1
1230	76	Contagion	Treated	Female	480	N	100	1	0	0	100	1
1231	76	Contagion	Treated	Female	540	O	100	1	0	0	100	1
1232	76	Contagion	Treated	Female	600	P	94.4667	0.944667	0	0	94.4667	0.944667
1233	77	Contagion	Treated	Female	-300	A	0	0	0	0	0	0
1234	77	Contagion	Treated	Female	-240	B	0.333333	0.00333333	0	0	0.333333	0.00333333
1235	77	Contagion	Treated	Female	-180	C	0	0	0	0	0	0
1236	77	Contagion	Treated	Female	-120	D	0	0	0	0	0	0
1237	77	Contagion	Treated	Female	-60	E	10.2667	0.102667	0	0	10.2667	0.102667
1238	77	Contagion	Treated	Female	0	F	0	0	0	0	0	0
1239	77	Contagion	Treated	Female	60	G	72.1333	0.721333	0	0	72.1333	0.721333
1240	77	Contagion	Treated	Female	120	H	90.1333	0.901333	0	0	90.1333	0.901333
1241	77	Contagion	Treated	Female	180	I	97	0.97	0	0	97	0.97
1242	77	Contagion	Treated	Female	240	J	91.4667	0.914667	0	0	91.4667	0.914667
1243	77	Contagion	Treated	Female	300	K	84.6667	0.846667	0	0	84.6667	0.846667
1244	77	Contagion	Treated	Female	360	L	100	1	0	0	100	1
1245	77	Contagion	Treated	Female	420	M	100	1	0	0	100	1
1246	77	Contagion	Treated	Female	480	N	100	1	0	0	100	1
1247	77	Contagion	Treated	Female	540	O	100	1	0	0	100	1
1248	77	Contagion	Treated	Female	600	P	90.0667	0.900667	0	0	90.0667	0.900667
1249	78	Contagion	Treated	Female	-300	A	0	0	0	0	0	0
1250	78	Contagion	Treated	Female	-240	B	4.2	0.042	0	0	4.2	0.042
1251	78	Contagion	Treated	Female	-180	C	0	0	0	0	0	0
1252	78	Contagion	Treated	Female	-120	D	0	0	0	0	0	0
1253	78	Contagion	Treated	Female	-60	E	0	0	0	0	0	0
1254	78	Contagion	Treated	Female	0	F	0	0	0	0	0	0
1255	78	Contagion	Treated	Female	60	G	22.7333	0.227333	0	0	22.7333	0.227333
1256	78	Contagion	Treated	Female	120	H	100	1	0	0	100	1
1257	78	Contagion	Treated	Female	180	I	60.9333	0.609333	0	0	60.9333	0.609333
1258	78	Contagion	Treated	Female	240	J	84.7333	0.847333	0	0	84.7333	0.847333
1259	78	Contagion	Treated	Female	300	K	20.7333	0.207333	0	0	20.7333	0.207333
1260	78	Contagion	Treated	Female	360	L	100	1	0	0	100	1
1261	78	Contagion	Treated	Female	420	M	33.4	0.334	0	0	33.4	0.334
1262	78	Contagion	Treated	Female	480	N	52.5333	0.525333	0	0	52.5333	0.525333
1263	78	Contagion	Treated	Female	540	O	100	1	0	0	100	1
1264	78	Contagion	Treated	Female	600	P	55.7333	0.557333	2.13333	0.0213333	57.8667	0.578667
1265	79	Contagion	Treated	Female	-300	A	0	0	0	0	0	0
1266	79	Contagion	Treated	Female	-240	B	0.533333	0.00533333	0	0	0.533333	0.00533333
1267	79	Contagion	Treated	Female	-180	C	0	0	0	0	0	0
1268	79	Contagion	Treated	Female	-120	D	0	0	0	0	0	0
1269	79	Contagion	Treated	Female	-60	E	0	0	0	0	0	0
1270	79	Contagion	Treated	Female	0	F	6	0.06	0	0	6	0.06
1271	79	Contagion	Treated	Female	60	G	15.8	0.158	4.13333	0.0413333	19.9333	0.199333
1272	79	Contagion	Treated	Female	120	H	13.6	0.136	0	0	13.6	0.136
1273	79	Contagion	Treated	Female	180	I	36.6667	0.366667	0	0	36.6667	0.366667
1274	79	Contagion	Treated	Female	240	J	32.7333	0.327333	0	0	32.7333	0.327333
1275	79	Contagion	Treated	Female	300	K	0	0	0	0	0	0
1276	79	Contagion	Treated	Female	360	L	3.6	0.036	0	0	3.6	0.036
1277	79	Contagion	Treated	Female	420	M	10.2	0.102	0	0	10.2	0.102
1278	79	Contagion	Treated	Female	480	N	0	0	0	0	0	0
1279	79	Contagion	Treated	Female	540	O	13.4667	0.134667	0	0	13.4667	0.134667
1280	79	Contagion	Treated	Female	600	P	0	0	0	0	0	0
1281	80	Contagion	Treated	Female	-300	A	0	0	0	0	0	0
1282	80	Contagion	Treated	Female	-240	B	25.5	0.255	18.7167	0.187167	44.2167	0.442167
1283	80	Contagion	Treated	Female	-180	C	45.0167	0.450167	0	0	45.0167	0.450167
1284	80	Contagion	Treated	Female	-120	D	76.05	0.7605	0	0	76.05	0.7605
1285	80	Contagion	Treated	Female	-60	E	47.1167	0.471167	0	0	47.1167	0.471167
1286	80	Contagion	Treated	Female	0	F	69.95	0.6995	0	0	69.95	0.6995
1287	80	Contagion	Treated	Female	60	G	99.2167	0.992167	0	0	99.2167	0.992167
1288	80	Contagion	Treated	Female	120	H	100	1	0	0	100	1
1289	80	Contagion	Treated	Female	180	I	100	1	0	0	100	1
1290	80	Contagion	Treated	Female	240	J	100	1	0	0	100	1
1291	80	Contagion	Treated	Female	300	K	100	1	0	0	100	1
1292	80	Contagion	Treated	Female	360	L	72.5667	0.725667	0	0	72.5667	0.725667
1293	80	Contagion	Treated	Female	420	M	33.1	0.331	0	0	33.1	0.331
1294	80	Contagion	Treated	Female	480	N	16.1667	0.161667	0	0	16.1667	0.161667
1295	80	Contagion	Treated	Female	540	O	39.4	0.394	0	0	39.4	0.394
1296	80	Contagion	Treated	Female	600	P	11.4333	0.114333	26.6667	0.266667	38.1	0.381
1297	81	Contagion	Treated	Female	-300	A	0	0	0	0	0	0
1298	81	Contagion	Treated	Female	-240	B	0	0	0	0	0	0
1299	81	Contagion	Treated	Female	-180	C	0	0	0	0	0	0
1300	81	Contagion	Treated	Female	-120	D	0	0	0	0	0	0
1301	81	Contagion	Treated	Female	-60	E	0	0	0	0	0	0
1302	81	Contagion	Treated	Female	0	F	0	0	0	0	0	0
1303	81	Contagion	Treated	Female	60	G	16.0667	0.160667	11.7667	0.117667	27.8333	0.278333
1304	81	Contagion	Treated	Female	120	H	96	0.96	0	0	96	0.96
1305	81	Contagion	Treated	Female	180	I	41.1333	0.411333	0	0	41.1333	0.411333
1306	81	Contagion	Treated	Female	240	J	22.5833	0.225833	0	0	22.5833	0.225833
1307	81	Contagion	Treated	Female	300	K	15.8833	0.158833	0	0	15.8833	0.158833
1308	81	Contagion	Treated	Female	360	L	45.8333	0.458333	0	0	45.8333	0.458333
1309	81	Contagion	Treated	Female	420	M	29.05	0.2905	0	0	29.05	0.2905
1310	81	Contagion	Treated	Female	480	N	0	0	0	0	0	0
1311	81	Contagion	Treated	Female	540	O	0	0	0	0	0	0
1312	81	Contagion	Treated	Female	600	P	19.7667	0.197667	0.9	0.009	20.6667	0.206667
1313	82	Contagion	Treated	Female	-300	A	0	0	0	0	0	0
1314	82	Contagion	Treated	Female	-240	B	6.98333	0.0698333	0.883333	0.00883333	7.86667	0.0786667
1315	82	Contagion	Treated	Female	-180	C	15	0.15	3.68333	0.0368333	18.6833	0.186833
1316	82	Contagion	Treated	Female	-120	D	8.6	0.086	0	0	8.6	0.086
1317	82	Contagion	Treated	Female	-60	E	34.15	0.3415	0	0	34.15	0.3415
1318	82	Contagion	Treated	Female	0	F	69	0.69	0	0	69	0.69
1319	82	Contagion	Treated	Female	60	G	100	1	0	0	100	1
1320	82	Contagion	Treated	Female	120	H	100	1	0	0	100	1
1321	82	Contagion	Treated	Female	180	I	100	1	0	0	100	1
1322	82	Contagion	Treated	Female	240	J	100	1	0	0	100	1
1323	82	Contagion	Treated	Female	300	K	75.1667	0.751667	0	0	75.1667	0.751667
1324	82	Contagion	Treated	Female	360	L	100	1	0	0	100	1
1325	82	Contagion	Treated	Female	420	M	78.0667	0.780667	0	0	78.0667	0.780667
1326	82	Contagion	Treated	Female	480	N	92.1	0.921	0	0	92.1	0.921
1327	82	Contagion	Treated	Female	540	O	77.0833	0.770833	0	0	77.0833	0.770833
1328	82	Contagion	Treated	Female	600	P	95.9333	0.959333	0	0	95.9333	0.959333
1329	83	Contagion	Treated	Female	-300	A	0	0	0	0	0	0
1330	83	Contagion	Treated	Female	-240	B	3.5	0.035	0	0	3.5	0.035
1331	83	Contagion	Treated	Female	-180	C	0	0	0	0	0	0
1332	83	Contagion	Treated	Female	-120	D	0	0	0	0	0	0
1333	83	Contagion	Treated	Female	-60	E	0	0	0	0	0	0
1334	83	Contagion	Treated	Female	0	F	21.5	0.215	0	0	21.5	0.215
1335	83	Contagion	Treated	Female	60	G	78.1667	0.781667	0	0	78.1667	0.781667
1336	83	Contagion	Treated	Female	120	H	100	1	0	0	100	1
1337	83	Contagion	Treated	Female	180	I	100	1	0	0	100	1
1338	83	Contagion	Treated	Female	240	J	67.1167	0.671167	0	0	67.1167	0.671167
1339	83	Contagion	Treated	Female	300	K	31.9333	0.319333	0	0	31.9333	0.319333
1340	83	Contagion	Treated	Female	360	L	41.2833	0.412833	0	0	41.2833	0.412833
1341	83	Contagion	Treated	Female	420	M	2.83333	0.0283333	0	0	2.83333	0.0283333
1342	83	Contagion	Treated	Female	480	N	19.4333	0.194333	0	0	19.4333	0.194333
1343	83	Contagion	Treated	Female	540	O	3.11667	0.0311667	0	0	3.11667	0.0311667
1344	83	Contagion	Treated	Female	600	P	10.6	0.106	0	0	10.6	0.106
1345	84	Contagion	Treated	Female	-300	A	0	0	0	0	0	0
1346	84	Contagion	Treated	Female	-240	B	0	0	0	0	0	0
1347	84	Contagion	Treated	Female	-180	C	0	0	0	0	0	0
1348	84	Contagion	Treated	Female	-120	D	0	0	0	0	0	0
1349	84	Contagion	Treated	Female	-60	E	0	0	0	0	0	0
1350	84	Contagion	Treated	Female	0	F	0	0	0	0	0	0
1351	84	Contagion	Treated	Female	60	G	44.8333	0.448333	6.01667	0.0601667	50.85	0.5085
1352	84	Contagion	Treated	Female	120	H	32.3167	0.323167	0	0	32.3167	0.323167
1353	84	Contagion	Treated	Female	180	I	59.1	0.591	0	0	59.1	0.591
1354	84	Contagion	Treated	Female	240	J	6.55	0.0655	0	0	6.55	0.0655
1355	84	Contagion	Treated	Female	300	K	94.0667	0.940667	0	0	94.0667	0.940667
1356	84	Contagion	Treated	Female	360	L	66.3833	0.663833	0	0	66.3833	0.663833
1357	84	Contagion	Treated	Female	420	M	87.2333	0.872333	0	0	87.2333	0.872333
1358	84	Contagion	Treated	Female	480	N	72.95	0.7295	2.95	0.0295	75.9	0.759
1359	84	Contagion	Treated	Female	540	O	94.1667	0.941667	0	0	94.1667	0.941667
1360	84	Contagion	Treated	Female	600	P	74.6	0.746	0	0	74.6	0.746
1361	85	Contagion	Treated	Female	-300	A	0	0	0	0	0	0
1362	85	Contagion	Treated	Female	-240	B	0.333333	0.00333333	0	0	0.333333	0.00333333
1363	85	Contagion	Treated	Female	-180	C	0	0	0	0	0	0
1364	85	Contagion	Treated	Female	-120	D	0	0	0	0	0	0
1365	85	Contagion	Treated	Female	-60	E	0	0	0	0	0	0
1366	85	Contagion	Treated	Female	0	F	0	0	0	0	0	0
1367	85	Contagion	Treated	Female	60	G	0	0	0	0	0	0
1368	85	Contagion	Treated	Female	120	H	36.9167	0.369167	0	0	36.9167	0.369167
1369	85	Contagion	Treated	Female	180	I	12.2667	0.122667	0	0	12.2667	0.122667
1370	85	Contagion	Treated	Female	240	J	0	0	6	0.06	6	0.06
1371	85	Contagion	Treated	Female	300	K	43.9333	0.439333	0	0	43.9333	0.439333
1372	85	Contagion	Treated	Female	360	L	0	0	0	0	0	0
1373	85	Contagion	Treated	Female	420	M	0	0	0	0	0	0
1374	85	Contagion	Treated	Female	480	N	0	0	0	0	0	0
1375	85	Contagion	Treated	Female	540	O	5.18333	0.0518333	2.33333	0.0233333	7.51667	0.0751667
1376	85	Contagion	Treated	Female	600	P	12.3667	0.123667	2.05	0.0205	14.4167	0.144167
1377	86	Contagion	Treated	Female	-300	A	0	0	0	0	0	0
1378	86	Contagion	Treated	Female	-240	B	3.5	0.035	0	0	3.5	0.035
1379	86	Contagion	Treated	Female	-180	C	0	0	0	0	0	0
1380	86	Contagion	Treated	Female	-120	D	0	0	0	0	0	0
1381	86	Contagion	Treated	Female	-60	E	0	0	0	0	0	0
1382	86	Contagion	Treated	Female	0	F	0	0	0.1	0.001	0.1	0.001
1383	86	Contagion	Treated	Female	60	G	6.73333	0.0673333	0	0	6.73333	0.0673333
1384	86	Contagion	Treated	Female	120	H	0	0	0.616667	0.00616667	0.616667	0.00616667
1385	86	Contagion	Treated	Female	180	I	6.11667	0.0611667	0	0	6.11667	0.0611667
1386	86	Contagion	Treated	Female	240	J	0	0	0	0	0	0
1387	86	Contagion	Treated	Female	300	K	0	0	10.15	0.1015	10.15	0.1015
1388	86	Contagion	Treated	Female	360	L	19.9	0.199	0	0	19.9	0.199
1389	86	Contagion	Treated	Female	420	M	0	0	0	0	0	0
1390	86	Contagion	Treated	Female	480	N	0.616667	0.00616667	7.56667	0.0756667	8.18333	0.0818333
1391	86	Contagion	Treated	Female	540	O	0	0	0	0	0	0
1392	86	Contagion	Treated	Female	600	P	0	0	0	0	0	0
1393	87	Contagion	Treated	Female	-300	A	0	0	0	0	0	0
1394	87	Contagion	Treated	Female	-240	B	0.166667	0.00166667	6.7	0.067	6.86667	0.0686667
1395	87	Contagion	Treated	Female	-180	C	0	0	27.7167	0.277167	27.7167	0.277167
1396	87	Contagion	Treated	Female	-120	D	0	0	17.05	0.1705	17.05	0.1705
1397	87	Contagion	Treated	Female	-60	E	0	0	0	0	0	0
1398	87	Contagion	Treated	Female	0	F	0	0	6.4	0.064	6.4	0.064
1399	87	Contagion	Treated	Female	60	G	0	0	0	0	0	0
1400	87	Contagion	Treated	Female	120	H	0	0	0	0	0	0
1401	87	Contagion	Treated	Female	180	I	0	0	0	0	0	0
1402	87	Contagion	Treated	Female	240	J	0	0	4	0.04	4	0.04
1403	87	Contagion	Treated	Female	300	K	0	0	8.55	0.0855	8.55	0.0855
1404	87	Contagion	Treated	Female	360	L	0	0	0	0	0	0
1405	87	Contagion	Treated	Female	420	M	0	0	15.7667	0.157667	15.7667	0.157667
1406	87	Contagion	Treated	Female	480	N	0	0	18.9	0.189	18.9	0.189
1407	87	Contagion	Treated	Female	540	O	0	0	32.3167	0.323167	32.3167	0.323167
1408	87	Contagion	Treated	Female	600	P	0	0	12.45	0.1245	12.45	0.1245
1409	88	Contagion	Treated	Female	-300	A	0	0	0	0	0	0
1410	88	Contagion	Treated	Female	-240	B	3.5	0.035	2.66667	0.0266667	6.16667	0.0616667
1411	88	Contagion	Treated	Female	-180	C	0	0	0	0	0	0
1412	88	Contagion	Treated	Female	-120	D	0	0	5.61667	0.0561667	5.61667	0.0561667
1413	88	Contagion	Treated	Female	-60	E	0	0	8.38333	0.0838333	8.38333	0.0838333
1414	88	Contagion	Treated	Female	0	F	0	0	0	0	0	0
1415	88	Contagion	Treated	Female	60	G	95.0667	0.950667	0	0	95.0667	0.950667
1416	88	Contagion	Treated	Female	120	H	95.3333	0.953333	0	0	95.3333	0.953333
1417	88	Contagion	Treated	Female	180	I	0	0	0.4	0.004	0.4	0.004
1418	88	Contagion	Treated	Female	240	J	0	0	42.65	0.4265	42.65	0.4265
1419	88	Contagion	Treated	Female	300	K	0	0	16.7833	0.167833	16.7833	0.167833
1420	88	Contagion	Treated	Female	360	L	0	0	9.5	0.095	9.5	0.095
1421	88	Contagion	Treated	Female	420	M	23.2667	0.232667	0.333333	0.00333333	23.6	0.236
1422	88	Contagion	Treated	Female	480	N	0	0	0	0	0	0
1423	88	Contagion	Treated	Female	540	O	52.8	0.528	21.2833	0.212833	74.0833	0.740833
1424	88	Contagion	Treated	Female	600	P	0.366667	0.00366667	0	0	0.366667	0.00366667
1425	89	Contagion	Treated	Female	-300	A	0	0	0	0	0	0
1426	89	Contagion	Treated	Female	-240	B	3.5	0.035	0	0	3.5	0.035
1427	89	Contagion	Treated	Female	-180	C	0	0	0.45	0.0045	0.45	0.0045
1428	89	Contagion	Treated	Female	-120	D	0	0	0	0	0	0
1429	89	Contagion	Treated	Female	-60	E	0	0	0.166667	0.00166667	0.166667	0.00166667
1430	89	Contagion	Treated	Female	0	F	0	0	0	0	0	0
1431	89	Contagion	Treated	Female	60	G	50.6167	0.506167	13.7	0.137	64.3167	0.643167
1432	89	Contagion	Treated	Female	120	H	95.7167	0.957167	0	0	95.7167	0.957167
1433	89	Contagion	Treated	Female	180	I	0	0	2.73333	0.0273333	2.73333	0.0273333
1434	89	Contagion	Treated	Female	240	J	31.3833	0.313833	3.56667	0.0356667	34.95	0.3495
1435	89	Contagion	Treated	Female	300	K	0	0	18.7167	0.187167	18.7167	0.187167
1436	89	Contagion	Treated	Female	360	L	0	0	1.55	0.0155	1.55	0.0155
1437	89	Contagion	Treated	Female	420	M	24.1833	0.241833	5.38333	0.0538333	29.5667	0.295667
1438	89	Contagion	Treated	Female	480	N	29.9833	0.299833	25.15	0.2515	55.1333	0.551333
1439	89	Contagion	Treated	Female	540	O	100	1	0	0	100	1
1440	89	Contagion	Treated	Female	600	P	27.8167	0.278167	4.28333	0.0428333	32.1	0.321
